# Supplementary material for: Systematic genome assessment of B-vitamin biosynthesis suggests co-operation among gut microbes
Source: Front Genet. 2015 Apr 20;6:148. doi: 10.3389/fgene.2015.00148 (PMC4403557; doi:10.3389/fgene.2015.00148)
Supplement: Supplementary file 1 [file SupplementaryTables.XLSX]

## Sheet: Table S1
Supplementary Table 1. Presence (1) and absence (0) of the eight B-vitamin biosynthesis pathways in the 256 HGM and 257 non-HGM genomes
Organism	NCBI Taxonomy ID	Biotin	Cobalamin	Folate	Niacin	Pantothenate	Pyridoxin	Riboflavin	Thiamin	Body Site
Actinomyces odontolyticus ATCC 17982 (411466.7)	411466	0	0	0	0	1	1	0	0	HGM
Corynebacterium ammoniagenes DSM 20306 (649754.3)	649754	0	0	1	1	1	0	1	1	HGM
Succinatimonas hippei YIT 12066 (762983.3)	762983	1	0	0	0	0	1	1	1	HGM
Listeria grayi DSM 20601 (525367.9)	525367	0	0	1	0	1	1	1	0	HGM
Listeria monocytogenes str. 1/2a F6854 (267409.1)	267409	0	1	1	1	1	1	0	0	HGM
Bacillus subtilis subsp. subtilis str. 168 (224308.1)	224308	1	0	1	1	1	1	1	1	HGM
Alistipes indistinctus YIT 12060 (742725.3)	742725	1	0	0	1	1	1	1	1	HGM
Bacteroides caccae ATCC 43185 (411901.7)	411901	1	0	1	1	1	1	1	1	HGM
Bacteroides cellulosilyticus DSM 14838 (537012.5)	537012	1	1	1	1	1	1	1	1	HGM
Bacteroides coprocola DSM 17136 (470145.6)	470145	1	0	1	1	1	0	1	1	HGM
Bacteroides coprophilus DSM 18228 (547042.5)	547042	1	0	1	1	1	0	1	1	HGM
Bacteroides dorei DSM 17855 (483217.6)	483217	1	1	1	1	1	1	1	1	HGM
Bacteroides eggerthii 1_2_48FAA (665953.3)	665953	1	0	1	1	1	1	1	1	HGM
Bacteroides eggerthii DSM 20697 (483216.6)	483216	1	0	1	1	1	1	1	1	HGM
Bacteroides finegoldii DSM 17565 (483215.6)	483215	1	0	0	1	1	1	1	1	HGM
Bacteroides fragilis 3_1_12 (457424.5)	457424	1	1	1	1	1	1	1	1	HGM
Bacteroides fragilis NCTC 9343 (272559.17)	272559	1	1	1	1	1	1	1	1	HGM
Bacteroides fragilis YCH46 (295405.3)	295405	1	1	1	1	1	1	1	1	HGM
Bacteroides intestinalis DSM 17393 (471870.8)	471870	1	1	1	1	1	1	1	1	HGM
Bacteroides ovatus ATCC 8483 (411476.11)	411476	1	0	1	1	1	1	1	1	HGM
Bacteroides ovatus SD CC 2a (702444.3)	702444	1	0	1	1	1	1	1	1	HGM
Bacteroides ovatus SD CMC 3f (702443.3)	702443	1	0	1	1	1	1	1	1	HGM
Bacteroides plebeius DSM 17135 (484018.6)	484018	1	0	1	1	1	0	1	1	HGM
Bacteroides sp. 1_1_30 (457387.3)	457387	1	0	1	1	1	1	1	1	HGM
Bacteroides sp. 1_1_6 (469586.3)	469586	1	0	1	1	1	1	1	1	HGM
Bacteroides sp. 2_1_16 (469587.3)	469587	1	1	1	1	1	1	1	1	HGM
Bacteroides sp. 2_1_22 (469588.3)	469588	1	0	1	1	1	1	1	1	HGM
Bacteroides sp. 2_1_33B (469589.3)	469589	1	1	1	1	1	1	1	1	HGM
Bacteroides sp. 2_1_7 (457388.5)	457388	1	1	1	1	1	1	1	1	HGM
Bacteroides sp. 2_2_4 (469590.5)	469590	1	0	1	1	1	1	1	1	HGM
Bacteroides sp. 3_1_19 (469592.4)	469592	1	1	1	1	1	1	1	1	HGM
Bacteroides sp. 3_1_23 (457390.3)	457390	1	0	1	1	1	1	1	1	HGM
Bacteroides sp. 3_1_33FAA (457391.3)	457391	1	1	1	1	1	1	1	1	HGM
Bacteroides sp. 3_1_40A (469593.3)	469593	1	1	1	1	1	1	1	1	HGM
Bacteroides sp. 3_2_5 (457392.3)	457392	1	1	1	1	1	1	1	1	HGM
Bacteroides sp. 4_1_36 (457393.3)	457393	1	1	1	1	1	1	1	1	HGM
Bacteroides sp. 4_3_47FAA (457394.3)	457394	1	1	1	1	1	1	1	1	HGM
Bacteroides sp. 9_1_42FAA (457395.6)	457395	1	1	1	1	1	1	1	1	HGM
Bacteroides sp. D1 (556258.5)	556258	1	0	1	1	1	1	1	1	HGM
Bacteroides sp. D2 (556259.3)	556259	1	1	1	1	1	1	1	1	HGM
Bacteroides sp. D20 (585543.3)	585543	1	1	1	1	1	1	1	1	HGM
Bacteroides sp. D22 (585544.3)	585544	1	0	1	1	1	1	1	1	HGM
Bacteroides stercoris ATCC 43183 (449673.7)	449673	1	1	1	1	1	1	1	1	HGM
Bacteroides thetaiotaomicron CL09T03C10 (997888.3)	997888	1	0	0	1	1	1	1	1	HGM
Bacteroides thetaiotaomicron dnLKV9 (1235785.3)	1235785	1	0	1	1	1	1	1	1	HGM
Bacteroides thetaiotaomicron VPI-5482 (226186.1)	226186	1	0	1	1	1	1	1	1	HGM
Bacteroides uniformis ATCC 8492 (411479.10)	411479	1	1	1	1	1	1	1	1	HGM
Bacteroides vulgatus ATCC 8482 (435590.6)	435590	1	1	1	1	1	1	1	1	HGM
Bacteroides vulgatus PC510 (702446.3)	702446	1	1	1	1	1	1	1	1	HGM
Bacteroides xylanisolvens SD CC 1b (702447.3)	702447	1	0	1	1	1	1	1	1	HGM
Bacteroides xylanisolvens XB1A (657309.4)	657309	1	0	1	1	1	1	1	1	HGM
Parabacteroides distasonis ATCC 8503 (435591.10)	435591	1	1	1	1	1	1	1	1	HGM
Parabacteroides johnsonii DSM 18315 (537006.5)	537006	1	1	1	1	1	1	1	1	HGM
Parabacteroides merdae ATCC 43184 (411477.4)	411477	1	1	1	1	1	1	1	1	HGM
Parabacteroides sp. D13 (563193.3)	563193	1	1	1	1	1	1	1	1	HGM
Prevotella copri DSM 18205 (537011.5)	537011	0	0	1	1	1	1	1	1	HGM
Prevotella salivae DSM 15606 (888832.3)	888832	0	0	0	0	1	1	1	0	HGM
Bifidobacterium adolescentis (1680.3)	1680	0	0	1	0	0	1	0	1	HGM
Bifidobacterium angulatum DSM 20098 (518635.5)	518635	0	0	0	1	0	1	0	1	HGM
Bifidobacterium animalis subsp. lactis AD011 (442563.3)	442563	0	0	0	0	0	1	0	0	HGM
Bifidobacterium bifidum NCIMB 41171 (398513.5)	398513	0	0	1	1	0	1	0	1	HGM
Bifidobacterium breve DSM 20213 = JCM 1192 (518634.7)	518634	0	0	1	1	0	1	0	1	HGM
Bifidobacterium catenulatum DSM 16992 (566552.4)	566552	0	0	0	1	0	1	0	1	HGM
Bifidobacterium dentium ATCC 27678 (473819.7)	473819	0	0	1	0	0	1	0	1	HGM
Bifidobacterium gallicum DSM 20093 (561180.4)	561180	0	0	0	0	0	1	0	0	HGM
Bifidobacterium longum DJO10A (205913.1)	205913	0	0	0	1	0	1	0	1	HGM
Bifidobacterium longum NCC2705 (206672.1)	206672	0	0	0	1	0	1	0	1	HGM
Bifidobacterium longum subsp. infantis 157F (565040.3)	565040	0	0	0	1	0	1	0	1	HGM
Bifidobacterium longum subsp. infantis ATCC 15697 (391904.3)	391904	0	0	1	1	0	1	1	1	HGM
Bifidobacterium longum subsp. infantis ATCC 55813 (548480.3)	548480	0	0	0	1	0	1	0	1	HGM
Bifidobacterium longum subsp. infantis CCUG 52486 (537937.5)	537937	0	0	0	1	0	1	0	1	HGM
Bifidobacterium longum subsp. longum JCM 1217 (565042.3)	565042	0	0	0	1	0	1	0	1	HGM
Bifidobacterium pseudocatenulatum DSM 20438 (547043.6)	547043	0	0	0	0	0	1	0	1	HGM
Burkholderiales bacterium 1_1_47 (469610.4)	469610	0	0	0	0	1	0	0	0	HGM
Oxalobacter formigenes HOxBLS (556268.6)	556268	1	0	1	1	1	0	1	1	HGM
Oxalobacter formigenes OXCC13 (556269.4)	556269	1	0	1	1	1	0	1	0	HGM
Ralstonia sp. 5_7_47FAA (658664.3)	658664	1	0	1	1	1	1	1	1	HGM
Sutterella wadsworthensis 3_1_45B (742821.3)	742821	0	0	0	0	0	0	1	0	HGM
Campylobacter coli JV20 (864566.3)	864566	1	0	1	0	1	0	1	1	HGM
Campylobacter upsaliensis JV21 (888826.3)	888826	1	0	0	0	1	0	1	1	HGM
Helicobacter bilis ATCC 43879 (613026.4)	613026	1	0	1	0	1	0	1	0	HGM
Helicobacter canadensis MIT 98-5491 (537970.5)	537970	1	0	0	1	1	0	1	0	HGM
Helicobacter cinaedi CCUG 18818 (537971.5)	537971	1	0	1	1	1	0	1	0	HGM
Helicobacter pullorum MIT 98-5489 (537972.5)	537972	1	0	0	1	1	0	1	0	HGM
Helicobacter pylori 26695 (85962.1)	85962	1	0	1	1	1	0	1	0	HGM
Helicobacter winghamensis ATCC BAA-430 (556267.4)	556267	1	0	0	1	1	0	1	0	HGM
Eubacterium dolichum DSM 3991 (428127.7)	428127	0	0	0	0	0	0	0	0	HGM
Parvimonas micra ATCC 33270 (411465.10)	411465	0	0	0	0	0	0	0	0	HGM
Butyrivibrio crossotus DSM 2876 (511680.4)	511680	0	0	0	0	1	1	1	0	HGM
Anaerococcus hydrogenalis DSM 7454 (561177.4)	561177	0	0	0	0	1	0	1	1	HGM
Clostridium nexile DSM 1787 (500632.7)	500632	0	0	0	1	0	0	0	0	HGM
Ruminococcus bromii L2-63 (657321.5)	657321	0	0	0	1	0	0	0	0	HGM
Ruminococcus sp. 18P13 (213810.4)	213810	0	0	0	1	0	0	0	0	HGM
Eubacterium biforme DSM 3989 (518637.5)	518637	0	0	0	1	0	0	1	0	HGM
Clostridium leptum DSM 753 (428125.8)	428125	0	0	0	1	0	1	0	0	HGM
Eubacterium siraeum 70/3 (657319.3)	657319	0	0	0	1	0	1	0	0	HGM
Eubacterium siraeum DSM 15702 (428128.7)	428128	0	0	0	1	0	1	0	0	HGM
Eubacterium ventriosum ATCC 27560 (411463.4)	411463	0	0	0	1	1	1	0	0	HGM
Anaerofustis stercorihominis DSM 17244 (445971.6)	445971	0	0	0	1	1	0	0	1	HGM
Clostridium methylpentosum DSM 5476 (537013.3)	537013	0	0	0	1	1	1	0	1	HGM
Clostridium sp. L2-50 (411489.7)	411489	0	0	0	1	1	1	1	1	HGM
Clostridium sp. SS2/1 (411484.7)	411484	0	0	0	1	1	1	1	1	HGM
Roseburia intestinalis L1-82 (536231.5)	536231	0	0	0	1	1	1	1	1	HGM
Clostridium sp. 7_2_43FAA (457396.3)	457396	0	0	1	0	0	1	0	0	HGM
Coprococcus eutactus ATCC 27759 (411474.6)	411474	0	0	1	1	1	1	1	1	HGM
Lachnospiraceae bacterium 5_1_63FAA (658089.3)	658089	0	0	1	1	1	1	1	1	HGM
Bacteroides capillosus ATCC 29799 (411467.6)	411467	0	1	0	0	0	0	0	0	HGM
Bacteroides pectinophilus ATCC 43243 (483218.5)	483218	0	1	0	0	0	0	0	0	HGM
Bryantella formatexigens DSM 14469 (478749.5)	478749	0	1	0	0	0	0	0	0	HGM
Clostridium asparagiforme DSM 15981 (518636.5)	518636	0	1	0	0	0	0	0	0	HGM
Faecalibacterium prausnitzii A2-165 (411483.3)	411483	0	1	0	0	0	0	0	0	HGM
Subdoligranulum variabile DSM 15176 (411471.5)	411471	0	1	0	0	0	0	0	0	HGM
Clostridium sp. M62/1 (411486.3)	411486	0	1	0	0	0	0	1	0	HGM
Faecalibacterium cf. prausnitzii KLE1255 (748224.3)	748224	0	1	0	0	0	0	1	0	HGM
Faecalibacterium prausnitzii L2-6 (718252.3)	718252	0	1	0	0	0	0	1	0	HGM
Faecalibacterium prausnitzii SL3/3 (657322.3)	657322	0	1	0	0	0	0	1	0	HGM
Clostridiales bacterium 1_7_47FAA (457421.5)	457421	0	1	0	0	0	0	1	1	HGM
Anaerotruncus colihominis DSM 17241 (445972.6)	445972	0	1	0	0	0	0	0	0	HGM
Roseburia inulinivorans DSM 16841 (622312.4)	622312	0	1	0	1	0	0	0	0	HGM
Clostridium hylemonae DSM 15053 (553973.6)	553973	0	1	0	1	0	0	0	1	HGM
Clostridium scindens ATCC 35704 (411468.9)	411468	0	1	0	1	0	0	0	1	HGM
Clostridium bolteae ATCC BAA-613 (411902.9)	411902	0	1	0	1	0	0	1	0	HGM
Clostridium clostridioforme 2_1_49FAA (742735.4)	742735	0	1	0	1	0	0	1	0	HGM
Clostridium symbiosum WAL-14163 (742740.3)	742740	0	1	0	1	0	0	1	0	HGM
Clostridium symbiosum WAL-14673 (742741.3)	742741	0	1	0	1	0	0	1	0	HGM
Ruminococcus gnavus ATCC 29149 (411470.6)	411470	0	1	0	1	0	1	0	0	HGM
Lachnospiraceae bacterium 8_1_57FAA (665951.3)	665951	0	1	0	1	1	0	1	0	HGM
Ruminococcus torques ATCC 27756 (411460.6)	411460	0	1	0	1	1	0	1	0	HGM
Butyrivibrio fibrisolvens 16/4 (657324.3)	657324	0	1	0	1	1	0	1	1	HGM
Clostridium hiranonis DSM 13275 (500633.7)	500633	0	1	0	1	1	0	1	1	HGM
Coprococcus comes ATCC 27758 (470146.3)	470146	0	1	0	1	1	0	1	1	HGM
Ruminococcus sp. 5_1_39BFAA (457412.4)	457412	0	1	0	1	1	0	1	1	HGM
Ruminococcus lactaris ATCC 29176 (471875.6)	471875	0	1	0	1	1	1	0	1	HGM
Clostridium sporogenes ATCC 15579 (471871.7)	471871	0	1	0	1	1	1	1	1	HGM
Dorea longicatena DSM 13814 (411462.6)	411462	0	1	0	1	1	1	1	1	HGM
Eubacterium hallii DSM 3353 (411469.3)	411469	0	1	0	1	1	1	1	1	HGM
Eubacterium rectale DSM 17629 (657318.4)	657318	0	1	0	1	1	1	1	1	HGM
Eubacterium rectale M104/1 (657317.3)	657317	0	1	0	1	1	1	1	1	HGM
Blautia hydrogenotrophica DSM 10507 (476272.5)	476272	0	1	1	0	0	0	0	0	HGM
Blautia hansenii DSM 20583 (537007.6)	537007	0	1	1	1	0	0	1	1	HGM
Ruminococcus obeum A2-162 (657314.3)	657314	0	1	1	1	0	0	1	1	HGM
Clostridium bartlettii DSM 16795 (445973.7)	445973	0	1	1	1	0	1	1	1	HGM
Clostridium difficile CD196 (645462.3)	645462	0	1	1	1	1	0	1	1	HGM
Clostridium difficile NAP07 (525258.3)	525258	0	1	1	1	1	0	1	1	HGM
Clostridium difficile NAP08 (525259.3)	525259	0	1	1	1	1	0	1	1	HGM
Ruminococcus sp. SR1/5 (657323.3)	657323	0	1	1	1	1	0	1	1	HGM
Anaerostipes caccae DSM 14662 (411490.6)	411490	0	1	1	1	1	1	1	1	HGM
Anaerostipes sp. 3_2_56FAA (665937.3)	665937	0	1	1	1	1	1	1	1	HGM
Ruminococcaceae bacterium D16 (552398.3)	552398	1	1	0	0	0	0	1	0	HGM
Ruminococcus torques L2-14 (657313.3)	657313	1	1	0	1	1	1	0	1	HGM
Collinsella aerofaciens ATCC 25986 (411903.6)	411903	0	1	0	1	0	1	0	0	HGM
Collinsella intestinalis DSM 13280 (521003.7)	521003	0	0	0	1	0	0	0	0	HGM
Collinsella stercoris DSM 13279 (445975.6)	445975	0	0	0	1	0	0	0	0	HGM
Eggerthella sp. 1_3_56FAA (665943.3)	665943	0	0	0	0	1	1	0	1	HGM
Gordonibacter pamelaeae 7-10-1-b (657308.3)	657308	0	1	0	0	0	1	0	0	HGM
Bilophila wadsworthia 3_1_6 (563192.3)	563192	0	1	0	1	1	1	1	1	HGM
Desulfovibrio piger ATCC 29098 (411464.8)	411464	0	1	0	1	1	1	1	1	HGM
Desulfovibrio sp. 3_1_syn3 (457398.5)	457398	0	1	0	1	1	1	1	1	HGM
Escherichia sp. 1_1_43 (457400.3)	457400	0	0	0	0	1	0	0	1	HGM
Proteus penneri ATCC 35198 (471881.3)	471881	1	0	1	0	1	1	1	1	HGM
Enterobacter cancerogenus ATCC 35316 (500639.8)	500639	1	0	1	1	1	1	1	1	HGM
Escherichia coli O157:H7 str. Sakai (386585.9)	511145	1	0	1	1	1	1	1	1	HGM
Escherichia coli SE11 (409438.11)	386585	1	0	1	1	1	1	1	1	HGM
Escherichia coli str. K-12 substr. MG1655 (511145.6)	409438	1	0	1	1	1	1	1	1	HGM
Escherichia coli UTI89 (364106.7)	364106	1	0	1	1	1	1	1	1	HGM
Escherichia sp. 3_2_53FAA (469598.5)	469598	1	0	1	1	1	1	1	1	HGM
Escherichia sp. 4_1_40B (457401.3)	457401	1	0	1	1	1	1	1	1	HGM
Providencia alcalifaciens DSM 30120 (520999.6)	520999	1	0	1	1	1	1	1	1	HGM
Providencia rettgeri DSM 1131 (521000.6)	521000	1	0	1	1	1	1	1	1	HGM
Providencia rustigianii DSM 4541 (500637.6)	500637	1	0	1	1	1	1	1	1	HGM
Providencia stuartii ATCC 25827 (471874.6)	471874	1	0	1	1	1	1	1	1	HGM
Salmonella enterica subsp. enterica serovar Typhimurium str. (946034.3)	946034	1	1	1	1	1	1	1	1	HGM
Edwardsiella tarda ATCC 23685 (500638.3)	500638	1	1	1	0	1	1	1	0	HGM
Citrobacter sp. 30_2 (469595.3)	469595	1	1	1	1	1	1	1	1	HGM
Citrobacter youngae ATCC 29220 (500640.5)	500640	1	1	1	1	1	1	1	1	HGM
Enterobacteriaceae bacterium 9_2_54FAA (469613.3)	469613	1	1	1	1	1	1	1	1	HGM
Klebsiella pneumoniae 1162281 (1037908.3)	1037908	1	1	1	1	1	1	1	1	HGM
Klebsiella sp. 1_1_55 (469608.3)	469608	1	1	1	1	1	1	1	1	HGM
Erysipelotrichaceae bacterium 5_2_54FAA (552396.3)	552396	0	0	0	0	0	0	0	0	HGM
Holdemania filiformis DSM 12042 (545696.5)	545696	0	0	0	0	0	0	0	0	HGM
Coprobacillus sp. 29_1 (469596.3)	469596	0	0	0	0	0	0	1	0	HGM
Catenibacterium mitsuokai DSM 15897 (451640.5)	451640	0	0	0	1	0	0	0	0	HGM
Clostridium ramosum DSM 1402 (445974.6)	445974	0	0	0	1	0	0	0	0	HGM
Clostridium spiroforme DSM 1552 (428126.7)	428126	0	0	0	1	0	0	0	0	HGM
Erysipelotrichaceae bacterium 3_1_53 (658659.3)	658659	0	0	0	1	0	0	1	0	HGM
Fusobacterium gonidiaformans ATCC 25563 (469615.3)	469615	1	1	1	0	0	0	1	1	HGM
Fusobacterium mortiferum ATCC 9817 (469616.3)	469616	1	1	0	1	0	1	1	1	HGM
Fusobacterium sp. 1_1_41FAA (469621.3)	469621	1	1	1	1	0	0	1	1	HGM
Fusobacterium sp. 2_1_31 (469599.3)	469599	1	1	1	1	0	0	1	1	HGM
Fusobacterium sp. 3_1_27 (469602.3)	469602	1	1	1	1	0	0	1	1	HGM
Fusobacterium sp. 3_1_33 (469603.3)	469603	1	1	1	1	0	0	1	1	HGM
Fusobacterium sp. 3_1_36A2 (469604.3)	469604	1	1	1	1	0	0	1	1	HGM
Fusobacterium sp. 3_1_5R (469605.3)	469605	1	1	1	0	0	0	1	1	HGM
Fusobacterium sp. 4_1_13 (469606.3)	469606	1	1	1	1	0	0	1	1	HGM
Fusobacterium sp. 7_1 (457405.3)	457405	1	1	1	1	0	0	1	1	HGM
Fusobacterium sp. D11 (556264.3)	556264	1	1	1	1	0	0	1	1	HGM
Fusobacterium sp. D12 (556263.3)	556263	1	1	1	1	0	0	1	1	HGM
Fusobacterium ulcerans ATCC 49185 (469617.3)	469617	1	1	0	1	0	1	1	1	HGM
Fusobacterium varium ATCC 27725 (469618.3)	469618	1	1	0	1	0	1	1	1	HGM
Enterococcus sp. 7L76 (657310.3)	657310	0	0	0	0	0	0	0	0	HGM
Lactobacillus acidophilus ATCC 4796 (525306.3)	525306	0	0	0	0	0	0	0	0	HGM
Lactobacillus acidophilus NCFM (272621.3)	272621	0	0	0	0	0	0	0	0	HGM
Lactobacillus casei ATCC 334 (321967.8)	321967	0	0	0	0	0	0	0	0	HGM
Lactobacillus casei BL23 (543734.3)	543734	0	0	0	0	0	0	0	0	HGM
Lactobacillus delbrueckii subsp. bulgaricus ATCC 11842 (390333.6)	390333	0	0	0	0	0	0	0	0	HGM
Lactobacillus delbrueckii subsp. bulgaricus ATCC BAA-365 (321956.5)	321956	0	0	0	0	0	0	0	0	HGM
Lactobacillus gasseri ATCC 33323 (324831.10)	324831	0	0	0	0	0	0	0	0	HGM
Lactobacillus helveticus DPC 4571 (405566.3)	405566	0	0	0	0	0	0	0	0	HGM
Lactobacillus helveticus DSM 20075 (585520.4)	585520	0	0	0	0	0	0	0	0	HGM
Lactobacillus johnsonii NCC 533 (257314.1)	257314	0	0	0	0	0	0	0	0	HGM
Lactobacillus paracasei subsp. paracasei 8700:2 (537973.8)	537973	0	0	0	0	0	0	0	0	HGM
Lactobacillus paracasei subsp. paracasei ATCC 25302 (525337.3)	525337	0	0	0	0	0	0	0	0	HGM
Lactobacillus plantarum WCFS1 (220668.1)	220668	0	0	0	0	0	0	0	0	HGM
Lactobacillus rhamnosus GG (568703.9)	568703	0	0	0	0	0	0	0	0	HGM
Lactobacillus rhamnosus LMS2-1 (525361.3)	525361	0	0	0	0	0	0	0	0	HGM
Lactobacillus sakei subsp. sakei 23K (314315.12)	314315	0	0	0	0	0	0	0	0	HGM
Lactobacillus salivarius ATCC 11741 (525364.3)	1423799	0	0	0	0	0	0	0	0	HGM
Lactobacillus salivarius UCC118 (362948.14)	362948	0	0	0	0	0	0	0	0	HGM
Leuconostoc mesenteroides subsp. cremoris ATCC 19254 (586220.3)	586220	0	0	0	0	0	0	0	0	HGM
Pediococcus acidilactici 7_4 (563194.3)	563194	0	0	0	0	0	0	0	0	HGM
Pediococcus acidilactici DSM 20284 (862514.3)	862514	0	0	0	0	0	0	0	0	HGM
Streptococcus anginosus 1_2_62CV (742820.3)	742820	0	0	0	0	0	0	0	0	HGM
Weissella paramesenteroides ATCC 33313 (585506.3)	585506	0	0	0	0	0	0	0	0	HGM
Lactobacillus amylolyticus DSM 11664 (585524.3)	585524	0	0	0	0	0	0	1	0	HGM
Lactobacillus antri DSM 16041 (525309.3)	525309	0	0	0	0	0	0	1	0	HGM
Lactobacillus brevis ATCC 367 (387344.13)	387344	0	0	0	0	0	0	1	0	HGM
Lactobacillus crispatus 125-2-CHN (575595.3)	575595	0	0	0	0	0	0	1	0	HGM
Lactobacillus fermentum ATCC 14931 (525325.3)	525325	0	0	0	0	0	0	1	0	HGM
Lactobacillus fermentum IFO 3956 (334390.3)	334390	0	0	0	0	0	0	1	0	HGM
Lactobacillus plantarum 16 (1327988.3)	1327988	0	0	0	0	0	0	1	0	HGM
Lactobacillus plantarum subsp. plantarum ATCC 14917 (525338.3)	525338	0	0	0	0	0	0	1	0	HGM
Lactobacillus ultunensis DSM 16047 (525365.3)	525365	0	0	0	0	0	0	1	0	HGM
Lactobacillus buchneri ATCC 11577 (525318.3)	525318	0	0	0	0	0	0	0	0	HGM
Lactobacillus hilgardii ATCC 8290 (525327.3)	1423757	0	0	0	0	0	0	0	0	HGM
Streptococcus equinus ATCC 9812 (525379.3)	525379	0	0	0	0	0	1	1	0	HGM
Enterococcus faecalis TX0104 (491074.3)	525278	0	0	0	0	1	0	0	0	HGM
Enterococcus faecalis TX1322 (525278.3)	749518	0	0	0	0	1	0	0	0	HGM
Enterococcus faecalis TX2134 (749518.3)	333849	0	0	0	0	1	0	0	0	HGM
Enterococcus faecium DO (333849.6)	491074	0	0	0	0	1	0	0	0	HGM
Lactobacillus brevis subsp. gravesensis ATCC 27305 (525310.3)	525310	0	0	0	1	0	1	0	0	HGM
Lactobacillus ruminis ATCC 25644 (525362.3)	525362	0	0	0	1	0	1	0	0	HGM
Streptococcus sp. 2_1_36FAA (469609.3)	469609	0	0	1	0	0	0	0	0	HGM
Streptococcus infantarius subsp. infantarius ATCC BAA-102 (471872.6)	471872	0	0	1	1	1	1	1	0	HGM
Lactobacillus reuteri CF48-3A (525341.3)	525341	0	1	0	0	0	0	0	0	HGM
Lactobacillus reuteri SD2112 (491077.3)	491077	0	1	0	0	0	0	0	0	HGM
Lactobacillus reuteri DSM 20016 (557436.4)	557436	0	1	0	0	0	0	1	0	HGM
Lactobacillus reuteri JCM 1112 (557433.3)	557433	0	1	0	0	0	0	1	0	HGM
Lactobacillus reuteri MM2-3 (585517.3)	585517	0	1	0	0	0	0	1	0	HGM
Lactobacillus reuteri MM4-1A (548485.3)	548485	0	1	0	0	0	0	1	0	HGM
Acinetobacter junii SH205 (575587.3)	575587	1	0	1	1	1	1	1	1	HGM
Acidaminococcus sp. D21 (563191.3)	563191	0	0	0	0	1	0	1	1	HGM
Mitsuokella multacida DSM 20544 (500635.8)	500635	0	1	0	0	0	1	1	1	HGM
Phascolarctobacterium sp. YIT 12067 (626939.3)	626939	0	1	0	0	1	1	1	1	HGM
Veillonella sp. 6_1_27 (450749.3)	450749	1	1	0	0	1	0	1	0	HGM
Veillonella sp. 3_1_44 (457416.3)	457416	1	1	0	0	1	0	1	1	HGM
Megamonas hypermegale ART12/1 (657316.3)	657316	1	1	0	1	1	1	1	1	HGM
Acetobacteraceae bacterium AT-5844 (1054213.3)	1054213	0	1	0	0	0	1	1	1	Skin
Achromobacter piechaudii ATCC 43553 (742159.3)	742159	1	0	1	1	1	1	1	1	Airways
Acinetobacter baumannii ATCC 19606 (575584.3)	575584	1	0	1	1	1	1	1	1	Urogenital_tract
Acinetobacter haemolyticus ATCC 19194 (707232.3)	707232	1	0	1	1	1	1	1	1	Airways
Acinetobacter johnsonii SH046 (575586.4)	575586	1	0	1	1	1	1	1	1	Skin
Acinetobacter lwoffii SH145 (575588.3)	575588	0	0	1	1	1	1	1	1	Skin
Acinetobacter radioresistens SK82 (596318.3)	596318	1	0	1	1	1	1	1	1	Skin
Acinetobacter sp. SH024 (575565.3)	575565	1	0	1	1	1	1	1	1	Skin
Actinobacillus ureae ATCC 25976 (887324.3)	887324	1	0	1	0	0	1	1	0	Airways
Actinobaculum massiliae ACS-171-V-Col2 (883066.3)	883066	0	0	0	0	1	0	0	0	Urogenital_tract
Actinomyces coleocanis DSM 15436 (525245.3)	525245	0	0	0	0	0	0	0	0	Urogenital_tract
Actinomyces graevenitzii C83 (435830.3)	435830	0	0	0	0	1	0	0	0	Airways
Actinomyces neuii BVS029A5 (888439.3)	888439	0	0	1	0	0	1	1	0	Urogenital_tract
Actinomyces sp. oral taxon 175 str. F0384 (944560.4)	944560	0	0	0	0	1	1	1	0	Oral
Actinomyces sp. oral taxon 180 str. F0310 (888052.3)	888052	0	0	0	0	1	1	0	0	Oral
Actinomyces sp. oral taxon 848 str. F0332 (649743.3)	649743	0	0	0	0	1	0	0	0	Oral
Actinomyces turicensis ACS-279-V-Col4 (883077.3)	883077	0	0	0	0	1	1	0	0	Urogenital_tract
Actinomyces urogenitalis DSM 15434 (525246.3)	525246	0	0	0	0	1	1	0	0	Urogenital_tract
Actinomyces viscosus C505 (562973.4)	562973	0	0	0	0	1	1	1	0	Airways
Aerococcus urinae ACS-120-V-Col10a (866775.3)	866775	0	1	0	1	0	1	0	0	Urogenital_tract
Aerococcus viridans ATCC 11563 (655812.3)	655812	0	0	0	0	0	0	1	0	Urogenital_tract
Aggregatibacter aphrophilus F0387 (679198.3)	679198	1	0	1	0	0	0	1	0	Oral
Aggregatibacter segnis ATCC 33393 (888057.3)	888057	1	0	1	0	0	0	1	0	Oral
Anaerococcus hydrogenalis ACS-025-V-Sch4 (879306.3)	879306	0	0	0	0	0	0	1	1	Urogenital_tract
Anaerococcus lactolyticus ATCC 51172 (525254.4)	525254	0	0	0	0	0	0	0	0	Urogenital_tract
Anaerococcus prevotii ACS-065-V-Col13 (879305.3)	879305	0	0	0	0	0	0	1	1	Urogenital_tract
Anaerococcus tetradius ATCC 35098 (525255.3)	525255	0	0	0	0	0	0	1	1	Urogenital_tract
Anaeroglobus geminatus F0357 (861450.3)	861450	0	1	0	0	0	0	1	1	Oral
Atopobium rimae ATCC 49626 (553184.4)	553184	0	0	0	0	0	0	0	0	Oral
Atopobium vaginae DSM 15829 (525256.5)	525256	0	0	0	0	0	1	0	0	Urogenital_tract
Bacillus sp. BT1B_CT2 (665958.3)	665958	1	0	1	1	1	1	1	1	Oral
Bacteroidetes oral taxon 274 str. F0058 (575590.3)	575590	0	0	1	1	1	1	1	1	Oral
Bifidobacterium breve ACS-071-V-Sch8b (866777.3)	866777	0	0	1	1	0	1	0	1	Urogenital_tract
Bifidobacterium dentium ATCC 27679 (871562.3)	871562	0	0	1	0	0	1	0	1	Urogenital_tract
Brevibacterium mcbrellneri ATCC 49030 (585530.3)	585530	0	0	0	0	0	1	1	0	Urogenital_tract
Bulleidia extructa W1219 (679192.3)	679192	0	0	0	0	0	0	0	0	Oral
Campylobacter gracilis RM3268 (553220.3)	553220	0	0	0	0	1	0	1	1	Oral
Campylobacter rectus RM3267 (553218.4)	553218	0	0	0	1	1	0	1	1	Oral
Campylobacter showae RM3277 (553219.3)	553219	0	0	0	1	1	0	1	1	Oral
Campylobacter sp. FOBRC14 (936554.3)	936554	0	0	1	1	1	0	1	1	Oral
Capnocytophaga gingivalis ATCC 33624 (553178.3)	553178	0	0	1	0	1	1	1	0	Oral
Capnocytophaga ochracea str. Holt 25 (1125719.3)	1125719	0	0	1	0	1	1	1	0	Oral
Capnocytophaga sp. oral taxon 335 str. F0486 (1125720.3)	1125720	0	0	1	0	1	1	1	0	Oral
Capnocytophaga sputigena ATCC 33612 (553177.6)	553177	0	0	1	0	1	1	1	0	Oral
Cardiobacterium hominis ATCC 15826 (638300.3)	638300	0	0	1	0	0	0	1	1	Blood
Centipeda periodontii DSM 2778 (888060.3)	888060	0	1	0	0	0	0	1	0	Oral
Chryseobacterium gleum ATCC 35910 (525257.3)	525257	0	0	0	1	1	1	1	1	Urogenital_tract
Clostridiales genomosp. BVAB3 str. UPII9-5 (699246.3)	699246	0	0	0	0	0	0	0	1	Urogenital_tract
Clostridium sp. MSTE9 (1105031.3)	1105031	0	0	0	0	0	1	1	1	Oral
Corynebacterium accolens ATCC 49726 (862512.3)	862512	1	0	1	1	0	1	1	1	Airways
Corynebacterium amycolatum SK46 (553204.6)	553204	0	1	1	1	1	1	1	1	Skin
Corynebacterium aurimucosum ATCC 700975 (Prj:31451) (548476.7)	548476	0	0	1	0	1	1	1	1	Urogenital_tract
Corynebacterium efficiens YS-314 (Prj:34585) (196164.10)	196164	0	0	1	1	1	0	1	1	Skin
Corynebacterium genitalium ATCC 33030 (585529.3)	585529	0	0	1	1	0	0	1	1	Urogenital_tract
Corynebacterium glucuronolyticum ATCC 51867 (548477.4)	548477	1	1	1	1	0	1	1	0	Urogenital_tract
Corynebacterium jeikeium ATCC 43734 (525262.3)	525262	0	0	1	1	1	1	1	1	Urogenital_tract
Corynebacterium lipophiloflavum DSM 44291 (525263.3)	525263	0	0	1	1	1	1	1	1	Urogenital_tract
Corynebacterium matruchotii ATCC 14266 (553207.3)	553207	0	1	1	0	0	0	0	0	Oral
Corynebacterium pseudogenitalium ATCC 33035 (525264.4)	525264	1	0	1	0	0	1	1	0	Urogenital_tract
Corynebacterium striatum ATCC 6940 (525268.3)	525268	1	0	1	1	1	1	1	1	Urogenital_tract
Corynebacterium tuberculostearicum SK141 (553206.4)	553206	0	0	1	0	0	1	1	0	Skin
Dermacoccus sp. Ellin185 (188626.3)	188626	0	1	1	0	1	1	1	0	Skin
Desmospora sp. 8437 (997346.3)	997346	0	0	0	1	1	0	1	1	Blood
Dialister invisus DSM 15470 (592028.3)	592028	1	1	1	0	0	0	1	0	Oral
Dialister micraerophilus DSM 19965 (888062.3)	888062	0	0	0	0	0	0	1	0	Urogenital_tract
Dialister microaerophilus UPII 345-E (910314.3)	910314	0	0	0	0	0	0	1	0	Urogenital_tract
Eikenella corrodens ATCC 23834 (546274.4)	546274	0	0	1	1	1	1	1	0	Oral
Enhydrobacter aerosaccus SK60 (553217.3)	553217	0	0	1	1	1	1	1	0	Skin
Enterobacter hormaechei ATCC 49162 (888063.3)	888063	1	0	1	1	1	1	1	1	Oral
Enterococcus casseliflavus ATCC 12755 (888066.3)	888066	0	0	0	0	0	0	1	0	Oral
Enterococcus durans FB129-CNAB-4 (883162.3)	883162	0	0	0	0	0	0	0	0	Urogenital_tract
Enterococcus faecalis TUSoD Ef11 (553209.3)	553209	0	0	0	0	0	0	0	0	Oral
Enterococcus faecium TX0082 (749520.3)	749520	0	0	0	0	0	0	0	0	Blood
Enterococcus italicus DSM 15952 (888064.3)	888064	0	0	0	0	0	0	0	0	Oral
Eremococcus coleocola ACS-139-V-Col8 (908337.3)	908337	0	0	0	0	0	0	0	0	Urogenital_tract
Erysipelothrix rhusiopathiae ATCC 19414 (525280.3)	525280	0	0	0	0	0	0	0	0	Skin
Escherichia coli 83972 (525281.3)	525281	1	0	1	1	1	1	1	1	Urogenital_tract
Eubacteriaceae bacterium OBRC8 (796941.3)	796941	0	1	0	0	0	0	0	0	Oral
Eubacterium infirmum F0142 (883109.3)	883109	0	1	0	0	0	0	0	1	Oral
Eubacterium saphenum ATCC 49989 (592031.3)	592031	0	0	0	0	0	0	1	0	Oral
Eubacterium sp. AS15 (1115804.3)	936556	0	1	0	0	0	0	1	0	Oral
Eubacterium yurii subsp. margaretiae ATCC 43715 (864565.3)	864565	0	1	0	0	0	0	1	0	Oral
Filifactor alocis ATCC 35896 (546269.5)	546269	0	0	0	1	0	0	1	0	Oral
Finegoldia magna ATCC 53516 (525282.5)	525282	0	0	1	0	0	0	0	1	Urogenital_tract
Fusobacterium necrophorum subsp. funduliforme ATCC 51357 (1095747.3)	1095747	1	1	1	1	1	0	1	1	Liver
Fusobacterium nucleatum subsp. polymorphum F0401 (693991.3)	693991	1	1	1	1	0	0	1	1	Oral
Fusobacterium periodonticum ATCC 33693 (546275.3)	546275	1	1	1	1	0	0	1	1	Oral
Gardnerella vaginalis 409-05 (553190.4)	553190	0	0	0	0	0	1	0	1	Urogenital_tract
Gemella haemolysans ATCC 10379 (546270.5)	546270	0	0	0	0	0	0	1	0	Oral
Gemella sanguinis M325 (562983.3)	562983	0	0	0	0	0	0	0	0	Airways
Granulicatella adiacens ATCC 49175 (638301.3)	638301	0	0	0	0	0	0	0	0	Oral
Granulicatella elegans ATCC 700633 (626369.3)	626369	0	0	0	0	0	0	0	0	Oral
Haemophilus aegyptius ATCC 11116 (888728.3)	888728	1	0	1	0	0	0	1	0	Oral
Haemophilus parainfluenzae ATCC 33392 (888828.3)	888828	1	0	1	0	0	0	1	0	Skin
Haemophilus sp. oral taxon 851 str. F0397 (762965.3)	762965	1	0	1	0	0	0	1	0	Oral
Haemophilus sputorum HK 2154 (1078483.3)	1078483	0	0	1	0	0	0	1	0	Blood
Johnsonella ignava ATCC 51276 (679200.3)	679200	0	1	0	0	0	0	1	1	Oral
Jonquetella anthropi E3_33 E1 (645512.3)	645512	0	1	0	0	1	0	1	1	Oral
Kingella denitrificans ATCC 33394 (888741.3)	888741	0	0	0	0	1	1	1	0	Airways
Kingella kingae ATCC 23330 (887327.3)	887327	0	0	1	0	1	1	1	0	Airways
Kingella oralis ATCC 51147 (629741.3)	629741	0	0	0	0	1	1	1	0	Oral
Klebsiella pneumoniae subsp. rhinoscleromatis ATCC 13884 (667127.3)	667127	1	1	1	1	1	1	1	1	Airways
Klebsiella sp. OBRC7 (936565.3)	936565	1	1	1	1	1	1	1	1	Oral
Lachnospiraceae bacterium ICM7 (936594.3)	936594	0	1	0	0	0	0	0	0	Oral
Lachnospiraceae oral taxon 107 str. F0167 (575593.3)	575593	0	1	0	0	0	0	0	0	Oral
Lactobacillus coleohominis 101-4-CHN (575594.3)	575594	0	0	0	0	0	0	0	0	Urogenital_tract
Lactobacillus crispatus CTV-05 (440496.3)	440496	0	0	0	0	0	0	1	0	Urogenital_tract
Lactobacillus fermentum 28-3-CHN (575599.3)	575599	0	0	0	0	0	0	1	0	Urogenital_tract
Lactobacillus gasseri MV-22 (559301.5)	559301	0	0	0	0	0	0	0	0	Urogenital_tract
Lactobacillus iners ATCC 55195 (888801.3)	888801	0	0	0	0	0	0	0	0	Urogenital_tract
Lactobacillus jensenii JV-V16 (525329.3)	525329	0	0	0	0	0	0	1	0	Urogenital_tract
Lactobacillus johnsonii ATCC 33200 (525330.3)	525330	0	0	0	0	0	0	0	0	Urogenital_tract
Lactobacillus oris F0423 (944562.4)	944562	0	0	0	0	0	0	1	0	Oral
Lactobacillus parafarraginis F0439 (797515.3)	797515	0	0	0	1	0	1	1	0	Oral
Lactobacillus vaginalis ATCC 49540 (525366.3)	1423814	0	0	0	0	0	0	0	0	Urogenital_tract
Lautropia mirabilis ATCC 51599 (887898.3)	887898	0	1	0	1	0	1	1	0	Oral
Leptotrichia hofstadii F0254 (634994.3)	634994	0	1	0	0	0	0	1	0	Oral
Megasphaera genomosp. type_1 str. 28L (699218.3)	699218	1	1	1	0	1	0	1	1	Urogenital_tract
Megasphaera micronuciformis F0359 (706434.3)	706434	0	1	0	0	0	0	1	1	Oral
Megasphaera sp. UPII 199-6 (1000568.3)	1000568	1	1	1	0	1	0	1	1	Urogenital_tract
Micrococcus luteus SK58 (596312.3)	596312	0	0	1	1	1	1	1	1	Skin
Mobiluncus curtisii ATCC 43063 (548479.6)	548479	0	0	0	1	0	1	0	0	Urogenital_tract
Mobiluncus mulieris FB024-16 (866770.3)	866770	0	0	0	0	1	1	0	0	Urogenital_tract
Mogibacterium sp. CM50 (936375.3)	936375	0	0	0	0	0	0	1	1	Oral
Mycobacterium parascrofulaceum ATCC BAA-614 (525368.3)	525368	0	1	1	1	1	1	1	1	Urogenital_tract
Neisseria bacilliformis ATCC BAA-1200 (888742.3)	888742	1	0	1	1	1	0	1	1	Oral
Neisseria cinerea ATCC 14685 (546262.4)	546262	1	0	1	1	1	0	1	1	Airways
Neisseria elongata subsp. glycolytica ATCC 29315 (546263.3)	546263	1	0	1	1	0	1	1	1	Airways
Neisseria flavescens SK114 (596320.3)	596320	1	0	1	1	1	1	1	1	Skin
Neisseria lactamica ATCC 23970 (546265.5)	546265	1	0	1	1	1	1	1	1	Airways
Neisseria meningitidis ATCC 13091 (862513.3)	862513	1	0	1	1	1	1	1	1	Airways
Neisseria mucosa C102 (435832.3)	435832	1	0	1	1	1	1	1	1	Airways
Neisseria polysaccharea ATCC 43768 (546267.4)	546267	1	0	1	1	1	1	1	1	Airways
Neisseria shayeganii 871 (1032488.3)	1032488	1	0	1	1	0	1	1	1	Airways
Neisseria sicca ATCC 29256 (547045.3)	547045	1	0	1	1	1	1	1	1	Airways
Neisseria sp. oral taxon 014 str. F0314 (641149.3)	641149	1	0	1	0	1	1	1	0	Oral
Neisseria subflava NJ9703 (546268.4)	546268	1	0	1	1	1	1	1	1	Oral
Neisseria wadsworthii 9715 (1030841.3)	1030841	1	0	1	1	1	1	1	1	Skin
Olsenella sp. oral taxon 809 str. F0356 (661087.3)	661087	0	0	0	0	0	0	0	0	Oral
Oribacterium sinus F0268 (585501.3)	585501	0	0	0	0	0	0	0	0	Oral
Oribacterium sp. oral taxon 108 str. F0425 (904296.3)	904296	0	0	0	0	0	0	0	0	Oral
Paenibacillus sp. oral taxon 786 str. D14 (621372.3)	621372	0	0	1	1	1	1	1	1	Oral
Parascardovia denticolens DSM 10105 = JCM 12538 (864564.4)	864564	0	0	0	0	0	0	0	0	Oral
Parvimonas sp. oral taxon 110 str. F0139 (767100.3)	767100	0	0	0	0	0	0	0	0	Oral
Parvimonas sp. oral taxon 393 str. F0440 (944565.4)	944565	0	0	0	0	0	0	0	0	Oral
Pasteurella dagmatis ATCC 43325 (667128.3)	667128	1	0	1	0	0	0	1	0	Airways
Peptoniphilus duerdenii ATCC BAA-1640 (862517.3)	862517	0	0	0	0	0	0	1	0	Urogenital_tract
Peptoniphilus harei ACS-146-V-Sch2b (908338.3)	908338	0	0	1	1	0	0	1	0	Urogenital_tract
Peptoniphilus lacrimalis 315-B (596330.3)	596330	0	0	0	1	0	0	1	0	Urogenital_tract
Peptoniphilus sp. oral taxon 375 str. F0436 (879308.3)	879308	0	1	0	1	0	0	1	0	Oral
Peptostreptococcus anaerobius 653-L (596329.3)	596329	0	1	0	1	0	0	1	1	Skin
Peptostreptococcus stomatis DSM 17678 (596315.3)	596315	0	1	0	1	1	0	1	1	Oral
Porphyromonas asaccharolytica PR426713P-I (910312.3)	910312	1	1	1	1	1	1	1	1	Urogenital_tract
Porphyromonas endodontalis ATCC 35406 (553175.3)	553175	1	1	1	1	1	1	1	1	Oral
Porphyromonas gingivalis ATCC 33277 (431947.7)	431947	1	1	1	1	1	1	1	1	Oral
Porphyromonas sp. oral taxon 279 str. F0450 (1125723.3)	1125723	0	1	1	0	1	1	1	1	Oral
Porphyromonas uenonis 60-3 (596327.3)	596327	1	1	1	1	1	1	1	1	Urogenital_tract
Prevotella amnii CRIS 21A-A (679191.3)	679191	0	0	1	1	1	1	1	0	Urogenital_tract
Prevotella bergensis DSM 17361 (585502.3)	585502	0	0	0	1	1	1	1	1	Skin
Prevotella bivia JCVIHMP010 (553171.3)	553171	0	0	1	1	1	1	1	1	Urogenital_tract
Prevotella buccae ATCC 33574 (873513.3)	873513	0	0	1	1	1	1	1	1	Oral
Prevotella buccalis ATCC 35310 (679190.3)	679190	0	0	1	1	0	1	1	0	Urogenital_tract
Prevotella dentalis DSM 3688 (908937.4)	908937	0	0	0	0	0	1	1	0	Oral
Prevotella denticola F0289 (767031.3)	767031	0	0	1	1	1	1	1	0	Oral
Prevotella disiens FB035-09AN (866771.4)	866771	0	0	1	1	1	1	1	1	Urogenital_tract
Prevotella histicola F0411 (857291.3)	857291	0	0	1	1	1	1	1	0	Oral
Prevotella marshii DSM 16973 (862515.4)	862515	0	0	1	0	1	1	1	0	Oral
Prevotella melaninogenica ATCC 25845 (553174.6)	553174	0	0	1	1	1	1	1	1	Oral
Prevotella micans F0438 (883158.3)	883158	0	0	1	1	1	1	1	0	Oral
Prevotella multiformis DSM 16608 (888743.3)	888743	0	0	1	1	1	1	1	0	Oral
Prevotella nigrescens ATCC 33563 (997352.4)	997352	0	0	1	1	1	1	1	1	Oral
Prevotella oralis ATCC 33269 (873533.3)	873533	0	0	1	1	0	0	1	0	Urogenital_tract
Prevotella oris F0302 (649760.3)	649760	0	0	0	0	1	1	1	0	Oral
Prevotella oulorum F0390 (702438.4)	702438	0	0	0	0	1	1	1	0	Oral
Prevotella pallens ATCC 700821 (997353.4)	997353	0	0	1	1	1	1	1	1	Oral
Prevotella sp. MSX73 (1032506.3)	1032506	0	0	1	1	1	1	1	1	Oral
Prevotella sp. oral taxon 299 str. F0039 (575614.3)	575614	0	0	0	0	1	1	1	0	Oral
Prevotella tannerae ATCC 51259 (626522.3)	626522	0	0	1	1	1	1	1	0	Oral
Prevotella timonensis CRIS 5C-B1 (679189.3)	679189	0	0	0	1	0	1	1	0	Urogenital_tract
Prevotella veroralis F0319 (649761.3)	649761	0	0	1	0	1	1	1	0	Oral
Propionibacterium acnes SK137 (553199.9)	553199	1	1	1	0	0	1	1	1	Skin
Propionibacterium avidum ATCC 25577 (997355.3)	997355	0	1	1	1	0	1	1	0	Oral
Propionibacterium propionicum F0230a (767029.3)	767029	0	1	0	0	0	0	0	0	Oral
Propionibacterium sp. CC003-HC2 (1005703.3)	1005703	0	1	1	0	0	1	1	1	Oral
Proteus mirabilis ATCC 29906 (525369.4)	525369	1	0	1	0	1	1	1	1	Urogenital_tract
Pseudoramibacter alactolyticus ATCC 23263 (887929.3)	887929	0	1	0	1	1	0	1	1	Oral
Pyramidobacter piscolens W5455 (352165.3)	352165	0	1	0	0	1	0	1	0	Oral
Rhodococcus equi ATCC 33707 (525370.3)	525370	0	1	1	1	1	1	1	1	Skin
Rhodococcus erythropolis SK121 (596309.3)	596309	0	1	1	1	1	1	1	1	Skin
Roseomonas cervicalis ATCC 49957 (525371.3)	525371	0	1	0	0	0	1	1	0	Urogenital_tract
Rothia aeria F0474 (1125724.3)	1125724	0	0	1	0	0	1	1	1	Oral
Rothia dentocariosa ATCC 17931 (762948.4)	762948	0	0	1	0	0	1	1	1	Oral
Rothia mucilaginosa M508 (563033.4)	563033	0	0	1	0	0	1	1	1	Airways
Scardovia inopinata F0304 (641146.3)	641146	0	0	0	0	0	0	0	0	Oral
Scardovia wiggsiae F0424 (857290.3)	857290	0	0	0	0	0	0	0	0	Oral
Segniliparus rugosus ATCC BAA-974 (679197.3)	679197	0	0	0	1	0	1	1	1	Airways
Selenomonas artemidis F0399 (749551.3)	749551	0	1	0	0	0	0	1	0	Oral
Selenomonas flueggei ATCC 43531 (638302.3)	638302	0	1	0	0	0	0	1	0	Oral
Selenomonas infelix ATCC 43532 (679201.3)	679201	0	1	0	0	0	0	1	0	Oral
Selenomonas noxia F0398 (702437.3)	702437	0	1	0	0	0	0	1	0	Oral
Selenomonas sp. F0473 (999423.3)	999423	0	1	0	0	0	0	1	0	Oral
Selenomonas sp. oral taxon 137 str. F0430 (879310.3)	879310	0	1	0	0	0	0	1	0	Oral
Selenomonas sputigena ATCC 35185 (546271.5)	546271	0	1	0	0	1	0	1	1	Oral
Serratia odorifera DSM 4582 (667129.3)	667129	1	0	1	1	1	1	1	1	Airways
Shuttleworthia satelles DSM 14600 (626523.3)	626523	0	1	0	0	0	0	0	0	Oral
Simonsiella muelleri ATCC 29453 (641147.3)	641147	0	0	1	0	1	1	1	0	Oral
Slackia exigua ATCC 700122 (649764.3)	649764	0	0	0	0	0	1	0	0	Oral
Slackia sp. CM382 (1111137.3)	1111137	0	0	0	0	0	1	0	0	Oral
Solobacterium moorei F0204 (706433.3)	706433	0	0	0	0	0	0	0	0	Oral
Sphingobacterium spiritivorum ATCC 33861 (525373.3)	525373	0	0	1	1	1	1	1	1	Urogenital_tract
Staphylococcus aureus subsp. aureus MN8 (548470.3)	548470	1	0	1	0	1	1	1	0	Urogenital_tract
Staphylococcus capitis SK14 (553212.3)	553212	0	0	1	0	1	1	1	1	Skin
Staphylococcus caprae C87 (435838.3)	435838	0	0	1	0	1	1	1	1	Airways
Staphylococcus epidermidis SK135 (596317.3)	596317	1	0	1	0	1	1	1	1	Skin
Staphylococcus hominis SK119 (629742.3)	629742	0	0	1	0	1	1	1	1	Skin
Staphylococcus lugdunensis ACS-027-V-Sch2 (883164.3)	883164	0	0	1	0	0	1	1	1	Urogenital_tract
Staphylococcus simulans ACS-120-V-Sch1 (883166.5)	883166	0	0	1	1	0	1	1	1	Urogenital_tract
Staphylococcus warneri L37603 (596319.3)	596319	0	0	1	0	1	1	1	1	Skin
Streptococcus anginosus SK1138 (1161422.3)	1161422	0	0	0	0	0	0	0	0	Blood
Streptococcus australis ATCC 700641 (888833.3)	888833	0	1	1	0	0	0	0	0	Oral
Streptococcus bovis ATCC 700338 (864569.5)	864569	0	0	1	1	0	0	1	0	Urogenital_tract
Streptococcus constellatus subsp. constellatus SK53 (1095730.3)	1095730	0	0	0	0	0	0	0	0	Airways
Streptococcus cristatus ATCC 51100 (889201.3)	889201	0	0	1	0	0	0	0	0	Oral
Streptococcus downei F0415 (904293.3)	904293	0	0	0	0	0	0	0	0	Oral
Streptococcus dysgalactiae subsp. equisimilis SK1250 (1005706.3)	1005706	0	0	1	0	0	0	0	0	Oral
Streptococcus gallolyticus subsp. gallolyticus TX20005 (545774.3)	545774	0	0	1	1	1	1	1	0	Heart
Streptococcus infantis ATCC 700779 (889204.3)	889204	0	0	1	0	0	1	0	0	Airways
Streptococcus intermedius SK54 (1095731.3)	1095731	0	0	0	0	0	0	0	0	Oral
Streptococcus mitis bv. 2 str. F0392 (768726.4)	768726	0	0	1	0	0	1	0	0	Oral
Streptococcus oralis SK1074 (1095738.3)	1095738	0	0	1	0	0	1	0	0	Blood
Streptococcus parasanguinis ATCC 15912 (760570.3)	760570	0	0	1	0	0	0	0	0	Oral
Streptococcus peroris ATCC 700780 (888746.3)	888746	0	0	0	0	0	1	0	0	Oral
Streptococcus pneumoniae TCH8431/19A (525381.4)	525381	0	0	1	1	0	1	1	0	Airways
Streptococcus pseudoporcinus SPIN 20026 (910313.3)	910313	0	0	1	0	0	0	0	0	Urogenital_tract
Streptococcus pyogenes ATCC 10782 (864568.3)	864568	0	0	1	1	0	0	0	0	Airways
Streptococcus salivarius SK126 (596322.3)	596322	0	0	1	0	0	1	0	0	Skin
Streptococcus sanguinis SK405 (888817.3)	888817	0	1	1	0	0	0	0	0	Blood
Streptococcus sp. AS14 (936577.3)	936577	0	1	1	0	0	0	0	0	Oral
Streptococcus sp. BS35b (1105032.3)	1105032	0	0	1	0	0	1	0	0	Oral
Streptococcus sp. F0441 (999424.3)	999424	0	0	1	0	0	1	0	0	Oral
Streptococcus sp. F0442 (999425.3)	999425	0	1	1	0	0	0	0	0	Oral
Streptococcus sp. M143 (563037.3)	563037	0	0	1	0	0	1	0	0	Airways
Streptococcus sp. oral taxon 056 str. F0418 (904294.3)	904294	0	0	0	0	0	0	0	0	Oral
Streptococcus sp. oral taxon 071 str. 73H25AP (864570.3)	864570	0	0	1	0	0	1	0	0	Oral
Streptococcus sp. SK140 (1095726.3)	1095726	0	0	1	0	0	1	0	0	Oral
Streptococcus urinalis FB127-CNA-2 (883168.3)	883168	0	0	1	0	0	0	0	0	Urogenital_tract
Streptococcus vestibularis F0396 (904306.3)	904306	0	0	1	0	0	1	0	0	Oral
Synergistetes bacterium SGP1 (651822.3)	651822	0	0	0	0	0	0	1	1	Oral
Treponema denticola F0402 (699187.3)	699187	0	1	0	0	0	0	0	0	Oral
Treponema phagedenis F0421 (754027.3)	754027	0	0	0	0	0	0	1	0	Urogenital_tract
Treponema vincentii ATCC 35580 (596324.3)	596324	0	0	0	0	0	0	0	1	Oral
Veillonella atypica ACS-049-V-Sch6 (866776.4)	866776	1	1	0	0	0	0	1	0	Urogenital_tract
Veillonella dispar ATCC 17748 (546273.3)	546273	1	1	0	0	0	0	1	0	Oral
Veillonella parvula ATCC 17745 (686660.3)	686660	1	1	0	0	0	0	1	1	Oral
Veillonella ratti ACS-216-V-Col6b (883156.3)	883156	1	1	1	0	1	0	1	1	Urogenital_tract
Veillonella sp. ACP1 (936588.3)	936588	1	1	0	0	0	0	1	0	Oral
Veillonella sp. oral taxon 158 str. F0412 (879309.3)	879309	1	1	0	0	0	0	1	0	Oral

## Sheet: Table S2
Supplementary Table 2. All PubSEED functional roles associated with each abbreviation used in Figures 1-8.
Vitamin	Abbreviation	Functional role(s) in PubSEED
Biotin
	BioC	Biotin biosynthesis protein BioC
	BioH	Biotin biosynthesis protein BioH
	BioG	Biotin biosynthesis protein BioG
	BioW	Pimeloyl-CoA synthase (EC 6.2.1.14)
	BioF	8-amino-7-oxononanoate synthase (EC 2.3.1.47)
	BioA	Adenosylmethionine-8-amino-7-oxononanoate aminotransferase (EC 2.6.1.62)
	BioD	Dethiobiotin synthetase (EC 6.3.3.3)
	BioB	Biotin synthase (EC 2.8.1.6)
Cobalamin
	CbiKX	Sirohydrochlorin cobaltochelatase CbiK (EC 4.99.1.3) / Sirohydrochlorin ferrochelatase (EC 4.99.1.4)
		Sirohydrochlorin cobaltochelatase (EC 4.99.1.3)
		Sirohydrochlorin cobaltochelatase CbiK (EC 4.99.1.3)
		Sirohydrochlorin cobaltochelatase CbiX(small) (EC 4.99.1.3)
	CysG	Siroheme synthase / Precorrin-2 oxidase (EC 1.3.1.76) / Sirohydrochlorin ferrochelatase (EC 4.99.1.4) / Uroporphyrinogen-III methyltransferase (EC 2.1.1.107)
	CbiL	Cobalt-precorrin-2 C20-methyltransferase (EC 2.1.1.130)
	CobG	Cobalamin biosynthesis protein CobG
	CbiG	Cobalt-precorrin-3b C17-methyltransferase (EC 2.1.1.131)
		Cobalamin biosynthesis protein CbiG
		Cobalt-precorrin-3b C17-methyltransferase
	CbiF	Cobalt-precorrin-4 C11-methyltransferase (EC 2.1.1.133)
	CbiD	Precorrin-6A synthase (EC 2.1.1.152)
		Cobalt-precorrin-5B (C1)-methyltransferase (EC 2.1.1.195)
		Cobalt-precorrin-6 synthase, anaerobic
	CbiJ	Cobalt-precorrin-6A reductase (EC 1.3.1.54)
		Cobalt-precorrin-6x reductase (EC 1.3.1.54)
	CbiET	Cobalt-precorrin-7 (C5)-methyltransferase (EC 2.1.1.289)
		Cobalt-precorrin-6y C5-methyltransferase (EC 2.1.1.-)
		Cobalt-precorrin-6y C15-methyltransferase [decarboxylating] (EC 2.1.1.-)
		Cobalt-precorrin-6B C15-methyltransferase [decarboxylating] (EC 2.1.1.196)
	CbiC	Cobalt-precorrin-8x methylmutase (EC 5.4.1.2)
		Cobalt-precorrin-8 methylmutase (EC 5.4.99.60)
	CbiA	Cobyrinic acid a,c-diamide synthetase (EC 6.3.5.11)
		Cobyrinic acid A,C-diamide synthase
	CobNST	Aerobic cobaltochelatase CobS subunit (EC 6.6.1.2)
		Aerobic cobaltochelatase CobT subunit (EC 6.6.1.2)
		CobN component of cobalt chelatase involved in B12 biosynthesis (EC 6.6.1.2)
		ChlD component of cobalt chelatase involved in B12 biosynthesis
		ChlI component of cobalt chelatase involved in B12 biosynthesis
		CobW GTPase involved in cobalt insertion for B12 biosynthesis
	CobAT	Cob(I)alamin adenosyltransferase (EC 2.5.1.17)
		Cob(I)alamin adenosyltransferase PduO (EC 2.5.1.17)
		ATP:Cob(I)alamin adenosyltransferase (EC 2.5.1.17)
	CbiP	Cobyric acid synthase (EC 6.3.5.10)
	CbiB	Adenosylcobinamide-phosphate synthase (EC 6.3.1.10)
	CobU	Adenosylcobinamide kinase (EC 2.7.1.156) / Adenosylcobinamide-phosphate guanylyltransferase (EC 2.7.7.62)
		Adenosylcobinamide-phosphate guanylyltransferase (EC 2.7.7.62)
		Predicted adenosylcobinamide-phosphate guanylyltransferase CobY (EC 2.7.7.62)
	CobS	Cobalamin synthase (EC 2.7.8.26)
		Cobalamin synthase
Folate
	FolE	GTP cyclohydrolase I (EC 3.5.4.16) type 1
		GTP cyclohydrolase I (EC 3.5.4.16) type 2
	FolQ	Dihydroneopterin triphosphate pyrophosphohydrolase
		Dihydroneopterin triphosphate pyrophosphohydrolase type 2
		Putative DHNTP pyrophosphatase
	FolB	Dihydroneopterin aldolase (EC 4.1.2.25)
		Folate biosynthesis protein PTPS-III, catalyzes a reaction that bypasses dihydroneopterin aldolase (FolB)
	FolK	2-amino-4-hydroxy-6-hydroxymethyldihydropteridine pyrophosphokinase (EC 2.7.6.3)
	pabAa	Para-aminobenzoate synthase
	pabAb	Para-aminobenzoate synthase, amidotransferase component (EC 2.6.1.85)
	pabAc	Aminodeoxychorismate lyase (EC 4.1.3.38)
	FolP	Dihydropteroate synthase (EC 2.5.1.15)
		Related to Dihydropteroate synthase
	DHFS	Dihydrofolate synthase (EC 6.3.2.12)
	DHFR	Dihydrofolate reductase (EC 1.5.1.3)
		FolM Alternative dihydrofolate reductase 1
		Alternative dihydrofolate reductase 2
	FPGS	Folylpolyglutamate synthase (EC 6.3.2.17)
		Alternative Folylglutamate Synthase
Niacin
	ASPOX	L-aspartate oxidase (EC 1.4.3.16)
		L-Aspartate dehydrogenase (EC 1.4.1.21)
	QSYN	Quinolinate synthetase (EC 2.5.1.72)
	QAPRT	Quinolinate phosphoribosyltransferase [decarboxylating] (EC 2.4.2.19)
	NaMNAT	Nicotinate-nucleotide adenylyltransferase (EC 2.7.7.18)
		Nicotinate-nucleotide adenylyltransferase (EC 2.7.7.18), eukaryotic PNAT family
		Nicotinate-nucleotide adenylyltransferase, NadM family (EC 2.7.7.18)
	NADS	NAD synthetase (glutamine-hydrolysing) (EC 6.3.5.1) / NAD synthetase (EC 6.3.1.5)
	NMNS	NMN synthetase (EC 6.3.1.-)
	NMNAT	Nicotinamide-nucleotide adenylyltransferase (EC 2.7.7.1)
		Nicotinamide-nucleotide adenylyltransferase, NadR family (EC 2.7.7.1)
		Nicotinamide-nucleotide adenylyltransferase (EC 2.7.7.1), eukaryotic PNAT family
		Nicotinamide-nucleotide adenylyltransferase, NadM family (EC 2.7.7.1)
	NiaP	Niacin transporter NiaP
		Substrate-specific component NiaX of predicted niacin ECF transporter
	NAM	Nicotinamidase (EC 3.5.1.19)
	NAPRT	Nicotinate phosphoribosyltransferase (EC 2.4.2.11)
	NMPRT	Nicotinamide phosphoribosyltransferase (EC 2.4.2.12)
	PnuC	Ribosyl nicotinamide transporter, PnuC-like
	RNK	Ribosylnicotinamide kinase (EC 2.7.1.22)
Pantothenate
	KPHMT	3-methyl-2-oxobutanoate hydroxymethyltransferase (EC 2.1.2.11)
	KPRED	2-dehydropantoate 2-reductase (EC 1.1.1.169)
		Ketol-acid reductoisomerase (EC 1.1.1.86)
	ASPDC	Aspartate 1-decarboxylase (EC 4.1.1.11)
	PBAL	Pantoate--beta-alanine ligase (EC 6.3.2.1)
	PANF	Pantothenate:Na+ symporter (TC 2.A.21.1.1)
	PANK	Pantothenate kinase (EC 2.7.1.33)
		Pantothenate kinase type II, eukaryotic (EC 2.7.1.33)
		Pantothenate kinase type III, CoaX-like (EC 2.7.1.33)
	PPCS	Phosphopantothenoylcysteine synthetase (EC 6.3.2.5)
	PPCDC	Phosphopantothenoylcysteine decarboxylase (EC 4.1.1.36)
	PPAT	Phosphopantetheine adenylyltransferase (EC 2.7.7.3)
		Phosphopantetheine adenylyltransferase, type II eukaryotic (EC 2.7.7.3)
	DPCK	Dephospho-CoA kinase (EC 2.7.1.24)
		Dephospho-CoA kinase archaeal, predicted (EC 2.7.1.24)
Pyridoxine
	PdxS	Pyridoxine biosynthesis glutamine amidotransferase, glutaminase subunit (EC 2.4.2.-)
	PdxT	Pyridoxine biosynthesis glutamine amidotransferase, synthase subunit (EC 2.4.2.-)
	PdxK	Pyridoxal kinase (EC 2.7.1.35)
	gapA	NAD-dependent glyceraldehyde-3-phosphate dehydrogenase (EC 1.2.1.12)
	PdxB	Erythronate-4-phosphate dehydrogenase (EC 1.1.1.290)
	PdxF	Phosphoserine aminotransferase (EC 2.6.1.52)
	PdxA	4-hydroxythreonine-4-phosphate dehydrogenase (EC 1.1.1.262)
	dxs	1-deoxy-D-xylulose 5-phosphate synthase (EC 2.2.1.7)
	PdxJ	Pyridoxine 5'-phosphate synthase (EC 2.6.99.2)
	PdxH	Pyridoxamine 5'-phosphate oxidase (EC 1.4.3.5)
Riboflavin
	GTPCH2	GTP cyclohydrolase II (EC 3.5.4.25)
	PyrD	Diaminohydroxyphosphoribosylaminopyrimidine deaminase (EC 3.5.4.26)
		2,5-diamino-6-ribitylamino-pyrimidinone 5-phosphate deaminase, fungal (EC 3.5.4.-)
		Adenosine deaminase (EC 3.5.4.4), alternative form
	PyrR	5-amino-6-(5-phosphoribosylamino)uracil reductase (EC 1.1.1.193)
		2,5-diamino-6-ribosylamino-pyrimidinone 5-phosphate reductase, fungal (EC 1.1.1.302)
	PyrP	5-Amino-6-(5'-phosphoribitylamino)uracil phosphatase
	DHBPS	3,4-dihydroxy-2-butanone 4-phosphate synthase (EC 4.1.99.12)
	DMRLS	6,7-dimethyl-8-ribityllumazine synthase (EC 2.5.1.78)
	RSA	Riboflavin synthase eubacterial/eukaryotic (EC 2.5.1.9)
		Riboflavin synthase archaeal (EC 2.5.1.9)
	RK	Riboflavin kinase (EC 2.7.1.26)
	FMNAT	FMN adenylyltransferase (EC 2.7.7.2)
		FMN adenylyltransferase, type 2 eukaryotic (EC 2.7.7.2)
		FMN adenylyltransferase, type 3 archaeal (EC 2.7.7.2)
Thiamin
	ThiH	2-iminoacetate synthase (ThiH) (EC 4.1.99.19)
	ThiO	Glycine oxidase ThiO (EC 1.4.3.19)
	ThiG	Thiazole biosynthesis protein ThiG
	ThiS	Sulfur carrier protein ThiS
	ThiF	Sulfur carrier protein adenylyltransferase ThiF
	Thi4	Thiazole biosynthetic enzyme Thi4
	ThiC	Hydroxymethylpyrimidine phosphate synthase ThiC (EC 4.1.99.17)
	ThiD	Hydroxymethylpyrimidine phosphate kinase ThiD (EC 2.7.4.7)
		Hypothetical alternative hydroxymethylpyrimidine phosphate kinase ThiD (EC 2.7.4.7)
	ThiE	Thiamin-phosphate pyrophosphorylase (EC 2.5.1.3)
		YjbQ (alternate ThiE)
		Thiamin-phosphate pyrophosphorylase (EC 2.5.1.3) putative archaeal ThiN (predicted in PMID:12376536)

## Sheet: Table S3
Supplementary Table 3. Biotin biosynthesis subsystem, HGM genomes. PEG numbers of each functional role found in the subsystem for the 256 HGM genomes.
Organism	Domain	Taxonomy	Phylum	Notes	Prediction	BioH	BioG	BioK	BioZ	BioC	BioW	BioF	BioA	BioD	BioB	BioY	BPL		Functional role abbreviation	Full functional role name
Acidaminococcus sp. D21 (563191.3)	Bacteria	Bacteria; Firmicutes; Clostridia; Clostridiales; Veillonellaceae; Acidaminococcus; Acidaminococcus sp. D21	Firmicutes		0							556	1332	1331	1833	1127	1667		BioH	Biotin synthesis protein BioH
Acinetobacter junii SH205 (575587.3)	Bacteria	Bacteria; Proteobacteria; Gammaproteobacteria; Pseudomonadales; Moraxellaceae; Acinetobacter; Acinetobacter junii; Acinetobacter junii SH205	Proteobacteria		1	1631				1628		1629	1630	1627	1047		1642		BioG	Biotin synthesis protein BioG
Actinomyces odontolyticus ATCC 17982 (411466.7)	Bacteria	Bacteria; Actinobacteria; Actinobacteria (class); Actinobacteridae; Actinomycetales; Actinomycineae; Actinomycetaceae; Actinomyces; Actinomyces odontolyticus; Actinomyces odontolyticus ATCC 17982	Actinobacteria		0											1996	1588		BioK	Biotin synthesis protein bioK
Alistipes indistinctus YIT 12060 (742725.3)	Bacteria	Bacteria; Bacteroidetes/Chlorobi group; Bacteroidetes; Bacteroidia; Bacteroidales; Rikenellaceae; Alistipes; Alistipes indistinctus; Alistipes indistinctus YIT 12060	Bacteroidetes		1					1766		1768	104	1664	1665		45		BioZ	Biotin synthesis protein bioZ
Anaerococcus hydrogenalis DSM 7454 (561177.4)	Bacteria	Bacteria; Firmicutes; Clostridia; Clostridiales; Clostridiales incertae sedis; Clostridiales Family XI. Incertae Sedis; Anaerococcus; Anaerococcus hydrogenalis; Anaerococcus hydrogenalis DSM 7454	Firmicutes		0														BioC	Biotin synthesis protein BioC
Anaerofustis stercorihominis DSM 17244 (445971.6)	Bacteria	Bacteria; Firmicutes; Clostridia; Clostridiales; Eubacteriaceae; Anaerofustis; Anaerofustis stercorihominis; Anaerofustis stercorihominis DSM 17244	Firmicutes		0									1470	1471	1472, 1773	418		BioW	Pimeloyl-CoA synthase (EC 6.2.1.14)
Anaerostipes caccae DSM 14662 (411490.6)	Bacteria	Bacteria; Firmicutes; Clostridia; Clostridiales; Lachnospiraceae; Anaerostipes; Anaerostipes caccae; Anaerostipes caccae DSM 14662	Firmicutes		0										3379	3378	321		BioF	8-amino-7-oxononanoate synthase (EC 2.3.1.47)
Anaerostipes sp. 3_2_56FAA (665937.3)	Bacteria	Bacteria; Firmicutes; Clostridia; Clostridiales; Lachnospiraceae; Anaerostipes; Anaerostipes sp. 3_2_56FAA	Firmicutes		0										2271	2272	2889		BioA	Adenosylmethionine-8-amino-7-oxononanoate aminotransferase (EC 2.6.1.62)
Anaerotruncus colihominis DSM 17241 (445972.6)	Bacteria	Bacteria; Firmicutes; Clostridia; Clostridiales; Ruminococcaceae; Anaerotruncus; Anaerotruncus colihominis; Anaerotruncus colihominis DSM 17241	Firmicutes		0											2399	2018		BioD	Dethiobiotin synthetase (EC 6.3.3.3)
Bacillus subtilis subsp. subtilis str. 168 (224308.1)	Bacteria	Bacteria; Firmicutes; Bacilli; Bacillales; Bacillaceae; Bacillus; Bacillus subtilis; Bacillus subtilis subsp. subtilis; Bacillus subtilis subsp. subtilis str. 168; Bacillus subtilis subsp. subtilis str. 168	Firmicutes		1						3027	3025	3026	3024	3023	1037, 3209	2248		BioB	Biotin synthase (EC 2.8.1.6)
Bacteroides caccae ATCC 43185 (411901.7)	Bacteria	Bacteria; Bacteroidetes/Chlorobi group; Bacteroidetes; Bacteroidia; Bacteroidales; Bacteroidaceae; Bacteroides; Bacteroides caccae; Bacteroides caccae ATCC 43185	Bacteroidetes		1		2276			2275		2277, 557	2278	2275	2278		2797		BioY	Substrate-specific component BioY of biotin ECF transporter
Bacteroides capillosus ATCC 29799 (411467.6)	Bacteria	Bacteria; Bacteroidetes/Chlorobi group; Bacteroidetes; Bacteroidia; Bacteroidales; Bacteroidaceae; Bacteroides; Bacteroides capillosus; Bacteroides capillosus ATCC 29799	Firmicutes	Firmicutes according to NCBI taxonomy	0											416	415		BPL	Biotin--protein ligase (EC 6.3.4.9)(EC 6.3.4.10)(EC 6.3.4.11)(EC 6.3.4.15)
Bacteroides cellulosilyticus DSM 14838 (537012.5)	Bacteria	Bacteria; Bacteroidetes/Chlorobi group; Bacteroidetes; Bacteroidia; Bacteroidales; Bacteroidaceae; Bacteroides; Bacteroides cellulosilyticus; Bacteroides cellulosilyticus DSM 14838	Bacteroidetes		1	3326	308			309		307, 4347	306	240	306		2575
Bacteroides coprocola DSM 17136 (470145.6)	Bacteria	Bacteria; Bacteroidetes/Chlorobi group; Bacteroidetes; Bacteroidia; Bacteroidales; Bacteroidaceae; Bacteroides; Bacteroides coprocola; Bacteroides coprocola DSM 17136	Bacteroidetes		1		656			657		2472, 655	654	658	653		905
Bacteroides coprophilus DSM 18228 (547042.5)	Bacteria	Bacteria; Bacteroidetes/Chlorobi group; Bacteroidetes; Bacteroidia; Bacteroidales; Bacteroidaceae; Bacteroides; Bacteroides coprophilus; Bacteroides coprophilus DSM 18228	Bacteroidetes		1		1816			1817		1415, 1815	1814	1818	1813		1999
Bacteroides dorei DSM 17855 (483217.6)	Bacteria	Bacteria; Bacteroidetes/Chlorobi group; Bacteroidetes; Bacteroidia; Bacteroidales; Bacteroidaceae; Bacteroides; Bacteroides dorei; Bacteroides dorei DSM 17855	Bacteroidetes		1		4113			4114		2551, 4112	4111	4115	4110		2788
Bacteroides eggerthii 1_2_48FAA (665953.3)	Bacteria	Bacteria; Bacteroidetes/Chlorobi group; Bacteroidetes; Bacteroidia; Bacteroidales; Bacteroidaceae; Bacteroides; Bacteroides eggerthii; Bacteroides eggerthii 1_2_48FAA	Bacteroidetes		1		3102			3101		3103	3104	3100	3104		1484
Bacteroides eggerthii DSM 20697 (483216.6)	Bacteria	Bacteria; Bacteroidetes/Chlorobi group; Bacteroidetes; Bacteroidia; Bacteroidales; Bacteroidaceae; Bacteroides; Bacteroides eggerthii; Bacteroides eggerthii DSM 20697	Bacteroidetes		1		1396			1395		1397, 2268	1398	1394	1398		1460
Bacteroides finegoldii DSM 17565 (483215.6)	Bacteria	Bacteria; Bacteroidetes/Chlorobi group; Bacteroidetes; Bacteroidia; Bacteroidales; Bacteroidaceae; Bacteroides; Bacteroides finegoldii; Bacteroides finegoldii DSM 17565	Bacteroidetes		1		3858			3859		2121, 3857	3856	3860	3856		3916
Bacteroides fragilis 3_1_12 (457424.5)	Bacteria	Bacteria; Bacteroidetes/Chlorobi group; Bacteroidetes; Bacteroidia; Bacteroidales; Bacteroidaceae; Bacteroides; Bacteroides fragilis; Bacteroides fragilis 3_1_12	Bacteroidetes		1		270			270		1376, 271	272	269	272		905
Bacteroides fragilis NCTC 9343 (272559.17)	Bacteria	Bacteria; Bacteroidetes/Chlorobi group; Bacteroidetes; Bacteroidia; Bacteroidales; Bacteroidaceae; Bacteroides; Bacteroides fragilis; Bacteroides fragilis NCTC 9343	Bacteroidetes		1		1574			1574		1575, 2007, 2466	1576	1573	1576		621
Bacteroides fragilis YCH46 (295405.3)	Bacteria	Bacteria; Bacteroidetes/Chlorobi group; Bacteroidetes; Bacteroidetes (class); Bacteroidales; Bacteroidaceae; Bacteroides; Bacteroides fragilis; Bacteroides fragilis YCH46; Bacteroides fragilis YCH46	Bacteroidetes		1		1561			1561		1476, 1562, 2221	1563	1560	1563		586
Bacteroides intestinalis DSM 17393 (471870.8)	Bacteria	Bacteria; Bacteroidetes/Chlorobi group; Bacteroidetes; Bacteroidia; Bacteroidales; Bacteroidaceae; Bacteroides; Bacteroides intestinalis; Bacteroides intestinalis DSM 17393	Bacteroidetes		1	3852	3161			3162		1898, 3160	3159	3163	3159		4372
Bacteroides ovatus ATCC 8483 (411476.11)	Bacteria	Bacteria; Bacteroidetes/Chlorobi group; Bacteroidetes; Bacteroidia; Bacteroidales; Bacteroidaceae; Bacteroides; Bacteroides ovatus; Bacteroides ovatus ATCC 8483	Bacteroidetes		1		1319			1320		1318, 306	1317	1321	1317		2606
Bacteroides ovatus SD CC 2a (702444.3)	Bacteria	Bacteria; Bacteroidetes/Chlorobi group; Bacteroidetes; Bacteroidia; Bacteroidales; Bacteroidaceae; Bacteroides; Bacteroides ovatus; Bacteroides ovatus SD CC 2a	Bacteroidetes		1		4416			4415		374, 4417	4418	4414	4418		3969
Bacteroides ovatus SD CMC 3f (702443.3)	Bacteria	Bacteria; Bacteroidetes/Chlorobi group; Bacteroidetes; Bacteroidia; Bacteroidales; Bacteroidaceae; Bacteroides; Bacteroides ovatus; Bacteroides ovatus SD CMC 3f	Bacteroidetes		1		3909			3910		3908, 4454	3907	3911	3907		263
Bacteroides pectinophilus ATCC 43243 (483218.5)	Bacteria	Bacteria; Bacteroidetes/Chlorobi group; Bacteroidetes; Bacteroidia; Bacteroidales; Bacteroidaceae; Bacteroides; Bacteroides pectinophilus; Bacteroides pectinophilus ATCC 43243	Firmicutes	Firmicutes according to NCBI taxonomy	0										519	520	780
Bacteroides plebeius DSM 17135 (484018.6)	Bacteria	Bacteria; Bacteroidetes/Chlorobi group; Bacteroidetes; Bacteroidia; Bacteroidales; Bacteroidaceae; Bacteroides; Bacteroides plebeius; Bacteroides plebeius DSM 17135	Bacteroidetes		1		2100			2101		2099, 273	2098	2102	2097		1100
Bacteroides sp. 1_1_30 (457387.3)	Bacteria	Bacteria; Bacteroidetes/Chlorobi group; Bacteroidetes; Bacteroidia; Bacteroidales; Bacteroidaceae; Bacteroides; Bacteroides sp. 1_1_30	Bacteroidetes		1		3158			3159		3157	3156	3160	3156		923
Bacteroides sp. 1_1_6 (469586.3)	Bacteria	Bacteria; Bacteroidetes/Chlorobi group; Bacteroidetes; Bacteroidia; Bacteroidales; Bacteroidaceae; Bacteroides; Bacteroides sp. 1_1_6	Bacteroidetes		1		4486			4487		4485, 609	4484	4488	4484		4290
Bacteroides sp. 2_1_16 (469587.3)	Bacteria	Bacteria; Bacteroidetes/Chlorobi group; Bacteroidetes; Bacteroidia; Bacteroidales; Bacteroidaceae; Bacteroides; Bacteroides sp. 2_1_16	Bacteroidetes		1		1776			1776		1777, 227, 883	1778	1775	1778		1963
Bacteroides sp. 2_1_22 (469588.3)	Bacteria	Bacteria; Bacteroidetes/Chlorobi group; Bacteroidetes; Bacteroidia; Bacteroidales; Bacteroidaceae; Bacteroides; Bacteroides sp. 2_1_22	Bacteroidetes		1		3897			3898		2138, 3896	3895	3899	3895		1354
Bacteroides sp. 2_1_33B (469589.3)	Bacteria	Bacteria; Bacteroidetes/Chlorobi group; Bacteroidetes; Bacteroidia; Bacteroidales; Bacteroidaceae; Bacteroides; Bacteroides sp. 2_1_33B	Bacteroidetes		1		2462			2463		2422, 2461	2460	2464	2459		3126
Bacteroides sp. 2_1_7 (457388.5)	Bacteria	Bacteria; Bacteroidetes/Chlorobi group; Bacteroidetes; Bacteroidia; Bacteroidales; Bacteroidaceae; Bacteroides; Bacteroides sp. 2_1_7	Bacteroidetes		1		1990			1991		1951, 1989	1988	1992	1987		3406
Bacteroides sp. 2_2_4 (469590.5)	Bacteria	Bacteria; Bacteroidetes/Chlorobi group; Bacteroidetes; Bacteroidia; Bacteroidales; Bacteroidaceae; Bacteroides; Bacteroides sp. 2_2_4	Bacteroidetes		1		501			502		500, 5619	499	503	499		4956
Bacteroides sp. 3_1_19 (469592.4)	Bacteria	Bacteria; Bacteroidetes/Chlorobi group; Bacteroidetes; Bacteroidia; Bacteroidales; Bacteroidaceae; Bacteroides; Bacteroides sp. 3_1_19	Bacteroidetes		1		2388			2387		2389, 2426	2390	2386	2391		3288
Bacteroides sp. 3_1_23 (457390.3)	Bacteria	Bacteria; Bacteroidetes/Chlorobi group; Bacteroidetes; Bacteroidia; Bacteroidales; Bacteroidaceae; Bacteroides; Bacteroides sp. 3_1_23	Bacteroidetes		1		1325			1326		1324, 212	1323	1327	1323		3288
Bacteroides sp. 3_1_33FAA (457391.3)	Bacteria	Bacteria; Bacteroidetes/Chlorobi group; Bacteroidetes; Bacteroidia; Bacteroidales; Bacteroidaceae; Bacteroides; Bacteroides sp. 3_1_33FAA	Bacteroidetes		1		226			225		227, 2915	228	224	229		3931
Bacteroides sp. 3_1_40A (469593.3)	Bacteria	Bacteria; Bacteroidetes/Chlorobi group; Bacteroidetes; Bacteroidia; Bacteroidales; Bacteroidaceae; Bacteroides; Bacteroides sp. 3_1_40A	Bacteroidetes		1		4063			4064		4062	4061	4065	4060		3946
Bacteroides sp. 3_2_5 (457392.3)	Bacteria	Bacteria; Bacteroidetes/Chlorobi group; Bacteroidetes; Bacteroidia; Bacteroidales; Bacteroidaceae; Bacteroides; Bacteroides sp. 3_2_5	Bacteroidetes		1		99			99		2531, 3822, 98	97	100	97		490
Bacteroides sp. 4_1_36 (457393.3)	Bacteria	Bacteria; Bacteroidetes/Chlorobi group; Bacteroidetes; Bacteroidia; Bacteroidales; Bacteroidaceae; Bacteroides; Bacteroides sp. 4_1_36	Bacteroidetes		1		2815, 3860			2816		3861	2606, 2607	2817	2606, 2607		3510
Bacteroides sp. 4_3_47FAA (457394.3)	Bacteria	Bacteria; Bacteroidetes/Chlorobi group; Bacteroidetes; Bacteroidia; Bacteroidales; Bacteroidaceae; Bacteroides; Bacteroides sp. 4_3_47FAA	Bacteroidetes		1		3104			3105		3103, 3456	3102	3106	3101		2164
Bacteroides sp. 9_1_42FAA (457395.6)	Bacteria	Bacteria; Bacteroidetes/Chlorobi group; Bacteroidetes; Bacteroidia; Bacteroidales; Bacteroidaceae; Bacteroides; Bacteroides sp. 9_1_42FAA	Bacteroidetes		1		1412			1411		1413, 2809	1414	1410	1415		3897
Bacteroides sp. D1 (556258.5)	Bacteria	Bacteria; Bacteroidetes/Chlorobi group; Bacteroidetes; Bacteroidia; Bacteroidales; Bacteroidaceae; Bacteroides; Bacteroides sp. D1	Bacteroidetes		1		2362			2361		2363, 4103	2364	2360	2364		2678
Bacteroides sp. D2 (556259.3)	Bacteria	Bacteria; Bacteroidetes/Chlorobi group; Bacteroidetes; Bacteroidia; Bacteroidales; Bacteroidaceae; Bacteroides; Bacteroides sp. D2	Bacteroidetes		1		3475			3474		3476, 4275	3477	3473	3477		3984
Bacteroides sp. D20 (585543.3)	Bacteria	Bacteria; Bacteroidetes/Chlorobi group; Bacteroidetes; Bacteroidia; Bacteroidales; Bacteroidaceae; Bacteroides; Bacteroides sp. D20	Bacteroidetes		1		3001			3000		3002, 3313	3003	2999	3003		527
Bacteroides sp. D22 (585544.3)	Bacteria	Bacteria; Bacteroidetes/Chlorobi group; Bacteroidetes; Bacteroidia; Bacteroidales; Bacteroidaceae; Bacteroides; Bacteroides sp. D22	Bacteroidetes		1		2296			2297		2295, 2908, 4552	2294	2298	2294		4176
Bacteroides stercoris ATCC 43183 (449673.7)	Bacteria	Bacteria; Bacteroidetes/Chlorobi group; Bacteroidetes; Bacteroidia; Bacteroidales; Bacteroidaceae; Bacteroides; Bacteroides stercoris; Bacteroides stercoris ATCC 43183	Bacteroidetes		1		691			693		1248, 690	689	694	689		3009
Bacteroides thetaiotaomicron CL09T03C10 (997888.3)	Bacteria	Bacteria; Bacteroidetes/Chlorobi group; Bacteroidetes; Bacteroidia; Bacteroidales; Bacteroidaceae; Bacteroides; Bacteroides thetaiotaomicron; Bacteroides thetaiotaomicron CL09T03C10	Bacteroidetes		1		1076			1077		1075	1074	1078	1074		2987
Bacteroides thetaiotaomicron dnLKV9 (1235785.3)	Bacteria	Bacteria; Bacteroidetes/Chlorobi group; Bacteroidetes; Bacteroidia; Bacteroidales; Bacteroidaceae; Bacteroides; Bacteroides thetaiotaomicron; Bacteroides thetaiotaomicron dnLKV9	Bacteroidetes		1		453			452		1118, 454	455	451	455		2824
Bacteroides thetaiotaomicron VPI-5482 (226186.1)	Bacteria	Bacteria; Bacteroidetes/Chlorobi group; Bacteroidetes; Bacteroidetes (class); Bacteroidales; Bacteroidaceae; Bacteroides; Bacteroides thetaiotaomicron; Bacteroides thetaiotaomicron VPI-5482; Bacteroides thetaiotaomicron VPI-5482	Bacteroidetes		1		1444			1445		1443, 870	1442	1446	1442		2238
Bacteroides uniformis ATCC 8492 (411479.10)	Bacteria	Bacteria; Bacteroidetes/Chlorobi group; Bacteroidetes; Bacteroidia; Bacteroidales; Bacteroidaceae; Bacteroides; Bacteroides uniformis; Bacteroides uniformis ATCC 8492	Bacteroidetes		1		3665			3666		2128, 3664	3663	3668	3663		327
Bacteroides vulgatus ATCC 8482 (435590.6)	Bacteria	Bacteria; Bacteroidetes/Chlorobi group; Bacteroidetes; Bacteroidetes (class); Bacteroidales; Bacteroidaceae; Bacteroides; Bacteroides vulgatus; Bacteroides vulgatus ATCC 8482; Bacteroides vulgatus ATCC 8482	Bacteroidetes		1		2617			2618		2616, 2958	2615	2619	2614		1768
Bacteroides vulgatus PC510 (702446.3)	Bacteria	Bacteria; Bacteroidetes/Chlorobi group; Bacteroidetes; Bacteroidia; Bacteroidales; Bacteroidaceae; Bacteroides; Bacteroides vulgatus; Bacteroides vulgatus PC510	Bacteroidetes		1		2160			2161		1591, 2159	2158	2162	2157		534
Bacteroides xylanisolvens SD CC 1b (702447.3)	Bacteria	Bacteria; Bacteroidetes/Chlorobi group; Bacteroidetes; Bacteroidia; Bacteroidales; Bacteroidaceae; Bacteroides; Bacteroides xylanisolvens; Bacteroides xylanisolvens SD CC 1b	Bacteroidetes		1		4061			4060		1998, 4062	4063	4059	4063		3319
Bacteroides xylanisolvens XB1A (657309.4)	Bacteria	Bacteria; Bacteroidetes/Chlorobi group; Bacteroidetes; Bacteroidia; Bacteroidales; Bacteroidaceae; Bacteroides; Bacteroides xylanisolvens; Bacteroides xylanisolvens XB1A	Bacteroidetes		1		3431			3432		3430	3429	3433	3429		4650
Bifidobacterium adolescentis (1680.3)	Bacteria	Bacteria; Actinobacteria; Actinobacteria (class); Actinobacteridae; Bifidobacteriales; Bifidobacteriaceae; Bifidobacterium; Bifidobacterium adolescentis; Bifidobacterium adolescentis	Actinobacteria		0											515	514
Bifidobacterium angulatum DSM 20098 (518635.5)	Bacteria	Bacteria; Actinobacteria; Actinobacteria (class); Actinobacteridae; Bifidobacteriales; Bifidobacteriaceae; Bifidobacterium; Bifidobacterium angulatum; Bifidobacterium angulatum DSM 20098	Actinobacteria		0											1397	1403
Bifidobacterium animalis subsp. lactis AD011 (442563.3)	Bacteria	Bacteria; Actinobacteria; Actinobacteria (class); Actinobacteridae; Bifidobacteriales; Bifidobacteriaceae; Bifidobacterium; Bifidobacterium animalis; Bifidobacterium animalis subsp. lactis	Actinobacteria		0											317	316
Bifidobacterium bifidum NCIMB 41171 (398513.5)	Bacteria	Bacteria; Actinobacteria; Actinobacteria (class); Actinobacteridae; Bifidobacteriales; Bifidobacteriaceae; Bifidobacterium; Bifidobacterium bifidum; Bifidobacterium bifidum NCIMB 41171	Actinobacteria		0											1435	1434
Bifidobacterium breve DSM 20213 = JCM 1192 (518634.7)	Bacteria	Bacteria; Actinobacteria; Actinobacteria; Actinobacteridae; Bifidobacteriales; Bifidobacteriaceae; Bifidobacterium; Bifidobacterium breve; Bifidobacterium breve DSM 20213 = JCM 1192	Actinobacteria		0											1333	1332
Bifidobacterium catenulatum DSM 16992 (566552.4)	Bacteria	Bacteria; Actinobacteria; Actinobacteria (class); Actinobacteridae; Bifidobacteriales; Bifidobacteriaceae; Bifidobacterium; Bifidobacterium catenulatum; Bifidobacterium catenulatum DSM 16992	Actinobacteria		0											1414	1415
Bifidobacterium dentium ATCC 27678 (473819.7)	Bacteria	Bacteria; Actinobacteria; Actinobacteria (class); Actinobacteridae; Bifidobacteriales; Bifidobacteriaceae; Bifidobacterium; Bifidobacterium dentium; Bifidobacterium dentium ATCC 27678	Actinobacteria		0											370	371
Bifidobacterium gallicum DSM 20093 (561180.4)	Bacteria	Bacteria; Actinobacteria; Actinobacteria (class); Actinobacteridae; Bifidobacteriales; Bifidobacteriaceae; Bifidobacterium; Bifidobacterium gallicum; Bifidobacterium gallicum DSM 20093	Actinobacteria		0											1145	1146
Bifidobacterium longum DJO10A (205913.1)	Bacteria	Bacteria; Actinobacteria; Actinobacteria (class); Actinobacteridae; Bifidobacteriales; Bifidobacteriaceae; Bifidobacterium; Bifidobacterium longum; Bifidobacterium longum DJO10A; Bifidobacterium longum DJO10A	Actinobacteria		0								1028			1253	1254
Bifidobacterium longum NCC2705 (206672.1)	Bacteria	Bacteria; Actinobacteria; Actinobacteria (class); Actinobacteridae; Bifidobacteriales; Bifidobacteriaceae; Bifidobacterium; Bifidobacterium longum; Bifidobacterium longum NCC2705; Bifidobacterium longum NCC2705	Actinobacteria		0											1457	1456
Bifidobacterium longum subsp. infantis 157F (565040.3)	Bacteria	Bacteria; Actinobacteria; Actinobacteria (class); Actinobacteridae; Bifidobacteriales; Bifidobacteriaceae; Bifidobacterium; Bifidobacterium longum; Bifidobacterium longum subsp. infantis; Bifidobacterium longum subsp. infantis 157F	Actinobacteria		0											1848	1849
Bifidobacterium longum subsp. infantis ATCC 15697 (391904.3)	Bacteria	Bacteria; Actinobacteria; Actinobacteria (class); Actinobacteridae; Bifidobacteriales; Bifidobacteriaceae; Bifidobacterium; Bifidobacterium longum; Bifidobacterium longum subsp. infantis	Actinobacteria		0											137	2294
Bifidobacterium longum subsp. infantis ATCC 55813 (548480.3)	Bacteria	Bacteria; Actinobacteria; Actinobacteria (class); Actinobacteridae; Bifidobacteriales; Bifidobacteriaceae; Bifidobacterium; Bifidobacterium longum; Bifidobacterium longum subsp. infantis; Bifidobacterium longum subsp. infantis ATCC 55813	Actinobacteria		0											536	535
Bifidobacterium longum subsp. infantis CCUG 52486 (537937.5)	Bacteria	Bacteria; Actinobacteria; Actinobacteria (class); Actinobacteridae; Bifidobacteriales; Bifidobacteriaceae; Bifidobacterium; Bifidobacterium longum; Bifidobacterium longum subsp. infantis; Bifidobacterium longum subsp. infantis CCUG 52486	Actinobacteria		0											1755	1754
Bifidobacterium longum subsp. longum JCM 1217 (565042.3)	Bacteria	Bacteria; Actinobacteria; Actinobacteria (class); Actinobacteridae; Bifidobacteriales; Bifidobacteriaceae; Bifidobacterium; Bifidobacterium longum; Bifidobacterium longum subsp. longum; Bifidobacterium longum subsp. longum JCM 1217	Actinobacteria		0											1794	1795
Bifidobacterium pseudocatenulatum DSM 20438 (547043.6)	Bacteria	Bacteria; Actinobacteria; Actinobacteria (class); Actinobacteridae; Bifidobacteriales; Bifidobacteriaceae; Bifidobacterium; Bifidobacterium pseudocatenulatum; Bifidobacterium pseudocatenulatum DSM 20438	Actinobacteria		0											366	367
Bilophila wadsworthia 3_1_6 (563192.3)	Bacteria	Bacteria; Proteobacteria; delta/epsilon subdivisions; Deltaproteobacteria; Desulfovibrionales; Desulfovibrionaceae; Bilophila; Bilophila wadsworthia; Bilophila wadsworthia 3_1_6	Proteobacteria		0							1395	1083	1083	1082
Blautia hansenii DSM 20583 (537007.6)	Bacteria	Bacteria; Firmicutes; Clostridia; Clostridiales; unclassified Clostridiales; Blautia; Blautia hansenii; Blautia hansenii DSM 20583	Firmicutes		0											1566	2153, 2807
Blautia hydrogenotrophica DSM 10507 (476272.5)	Bacteria	Bacteria; Firmicutes; Clostridia; Clostridiales; unclassified Clostridiales; Blautia; Blautia hydrogenotrophica; Blautia hydrogenotrophica DSM 10507	Firmicutes		0											2810	975
Bryantella formatexigens DSM 14469 (478749.5)	Bacteria	Bacteria; Firmicutes; Clostridia; Clostridiales; Lachnospiraceae; Bryantella; Bryantella formatexigens; Bryantella formatexigens DSM 14469	Firmicutes		0											1665	1578
Burkholderiales bacterium 1_1_47 (469610.4)	Bacteria	Bacteria; Proteobacteria; Betaproteobacteria; Burkholderiales; unclassified Burkholderiales; unclassified Burkholderiales (miscellaneous); Burkholderiales bacterium 1_1_47	Proteobacteria		0											899	248
Butyrivibrio crossotus DSM 2876 (511680.4)	Bacteria	Bacteria; Firmicutes; Clostridia; Clostridiales; Lachnospiraceae; Butyrivibrio; Butyrivibrio crossotus; Butyrivibrio crossotus DSM 2876	Firmicutes		0										249	565	1318
Butyrivibrio fibrisolvens 16/4 (657324.3)	Bacteria	Bacteria; Firmicutes; Clostridia; Clostridiales; Lachnospiraceae; Butyrivibrio; Butyrivibrio fibrisolvens; Butyrivibrio fibrisolvens 16/4	Firmicutes		0										3068	3069, 895, 996	2639, 3059
Campylobacter coli JV20 (864566.3)	Bacteria	Bacteria; Proteobacteria; delta/epsilon subdivisions; Epsilonproteobacteria; Campylobacterales; Campylobacteraceae; Campylobacter; Campylobacter coli; Campylobacter coli JV20	Proteobacteria		1		1232			1231		1233	1235	1236	990		1009
Campylobacter upsaliensis JV21 (888826.3)	Bacteria	Bacteria; Proteobacteria; delta/epsilon subdivisions; Epsilonproteobacteria; Campylobacterales; Campylobacteraceae; Campylobacter; Campylobacter upsaliensis; Campylobacter upsaliensis JV21	Proteobacteria		1		295			296		294	506	507	1229		1258
Catenibacterium mitsuokai DSM 15897 (451640.5)	Bacteria	Bacteria; Firmicutes; Erysipelotrichi; Erysipelotrichales; Erysipelotrichaceae; Catenibacterium; Catenibacterium mitsuokai; Catenibacterium mitsuokai DSM 15897	Firmicutes		0											7	20
Citrobacter sp. 30_2 (469595.3)	Bacteria	Bacteria; Proteobacteria; Gammaproteobacteria; Enterobacteriales; Enterobacteriaceae; Citrobacter; Citrobacter sp. 30_2	Proteobacteria		1	3638				1429		1428	1426	1430, 2122	1427		4710
Citrobacter youngae ATCC 29220 (500640.5)	Bacteria	Bacteria; Proteobacteria; Gammaproteobacteria; Enterobacteriales; Enterobacteriaceae; Citrobacter; Citrobacter youngae; Citrobacter youngae ATCC 29220	Proteobacteria		1	363				3282		3281, 3512	3279	1514, 3283	3280		3516
Clostridiales bacterium 1_7_47FAA (457421.5)	Bacteria	Bacteria; Firmicutes; Clostridia; Clostridiales; unclassified Clostridiales; unclassified Clostridiales (miscellaneous); Clostridiales bacterium 1_7_47FAA	Firmicutes		0											2031, 5675	3213
Clostridium asparagiforme DSM 15981 (518636.5)	Bacteria	Bacteria; Firmicutes; Clostridia; Clostridiales; Clostridiaceae; Clostridium; Clostridium asparagiforme; Clostridium asparagiforme DSM 15981	Firmicutes		0											169	1887
Clostridium bartlettii DSM 16795 (445973.7)	Bacteria	Bacteria; Firmicutes; Clostridia; Clostridiales; Clostridiaceae; Clostridium; Clostridium bartlettii; Clostridium bartlettii DSM 16795	Firmicutes		0											892	206
Clostridium bolteae ATCC BAA-613 (411902.9)	Bacteria	Bacteria; Firmicutes; Clostridia; Clostridiales; Clostridiaceae; Clostridium; Clostridium bolteae; Clostridium bolteae ATCC BAA-613	Firmicutes		0											1834, 984	5061
Clostridium clostridioforme 2_1_49FAA (742735.4)	Bacteria	Bacteria; Firmicutes; Clostridia; Clostridiales; Clostridiaceae; Clostridium; Clostridium clostridioforme; Clostridium clostridioforme 2_1_49FAA	Firmicutes		0											1318, 3445	3520
Clostridium difficile CD196 (645462.3)	Bacteria	Bacteria; Firmicutes; Clostridia; Clostridiales; Clostridiaceae; Clostridium; Clostridium difficile; Clostridium difficile CD196	Firmicutes		0								2122		318	2884	3516
Clostridium difficile NAP07 (525258.3)	Bacteria	Bacteria; Firmicutes; Clostridia; Clostridiales; Clostridiaceae; Clostridium; Clostridium difficile; Clostridium difficile NAP07	Firmicutes		0										425	1154	615
Clostridium difficile NAP08 (525259.3)	Bacteria	Bacteria; Firmicutes; Clostridia; Clostridiales; Clostridiaceae; Clostridium; Clostridium difficile; Clostridium difficile NAP08	Firmicutes		0										3337	1270	3171
Clostridium hiranonis DSM 13275 (500633.7)	Bacteria	Bacteria; Firmicutes; Clostridia; Clostridiales; Clostridiaceae; Clostridium; Clostridium hiranonis; Clostridium hiranonis DSM 13275	Firmicutes		0											1873	1530
Clostridium hylemonae DSM 15053 (553973.6)	Bacteria	Bacteria; Firmicutes; Clostridia; Clostridiales; Clostridiaceae; Clostridium; Clostridium hylemonae; Clostridium hylemonae DSM 15053	Firmicutes		0											793	1485
Clostridium leptum DSM 753 (428125.8)	Bacteria	Bacteria; Firmicutes; Clostridia; Clostridiales; Clostridiaceae; Clostridium; Clostridium leptum; Clostridium leptum DSM 753	Firmicutes		0											251	3054
Clostridium methylpentosum DSM 5476 (537013.3)	Bacteria	Bacteria; Firmicutes; Clostridia; Clostridiales; Clostridiaceae; Clostridium; Clostridium methylpentosum; Clostridium methylpentosum DSM 5476	Firmicutes		0												1440
Clostridium nexile DSM 1787 (500632.7)	Bacteria	Bacteria; Firmicutes; Clostridia; Clostridiales; Clostridiaceae; Clostridium; Clostridium nexile; Clostridium nexile DSM 1787	Firmicutes		0											457	485
Clostridium ramosum DSM 1402 (445974.6)	Bacteria	Bacteria; Firmicutes; Erysipelotrichi; Erysipelotrichales; Erysipelotrichaceae; unclassified Erysipelotrichaceae; Clostridium ramosum; Clostridium ramosum DSM 1402	Firmicutes		0									2932	2931	2529, 2930	2721, 2929
Clostridium scindens ATCC 35704 (411468.9)	Bacteria	Bacteria; Firmicutes; Clostridia; Clostridiales; Clostridiaceae; Clostridium; Clostridium scindens; Clostridium scindens ATCC 35704	Firmicutes		0										512	2717	1613
Clostridium sp. 7_2_43FAA (457396.3)	Bacteria	Bacteria; Firmicutes; Clostridia; Clostridiales; Clostridiaceae; Clostridium; Clostridium sp. 7_2_43FAA	Firmicutes		0											1189	1187
Clostridium sp. L2-50 (411489.7)	Bacteria	Bacteria; Firmicutes; Clostridia; Clostridiales; Clostridiaceae; Clostridium; Clostridium sp. L2-50	Firmicutes		0										348	512	1194
Clostridium sp. M62/1 (411486.3)	Bacteria	Bacteria; Firmicutes; Clostridia; Clostridiales; Clostridiaceae; Clostridium; Clostridium sp. M62/1	Firmicutes		0								486	485	484	483, 710, 841	1025
Clostridium sp. SS2/1 (411484.7)	Bacteria	Bacteria; Firmicutes; Clostridia; Clostridiales; Clostridiaceae; Clostridium; Clostridium sp. SS2/1	Firmicutes		0								2077		781	787	2449
Clostridium spiroforme DSM 1552 (428126.7)	Bacteria	Bacteria; Firmicutes; Erysipelotrichi; Erysipelotrichales; Erysipelotrichaceae; unclassified Erysipelotrichaceae; Clostridium spiroforme; Clostridium spiroforme DSM 1552	Firmicutes		0									900	901	324, 912	913
Clostridium sporogenes ATCC 15579 (471871.7)	Bacteria	Bacteria; Firmicutes; Clostridia; Clostridiales; Clostridiaceae; Clostridium; Clostridium sporogenes; Clostridium sporogenes ATCC 15579	Firmicutes		0									1307	1306	1305, 3542	2485
Clostridium symbiosum WAL-14163 (742740.3)	Bacteria	Bacteria; Firmicutes; Clostridia; Clostridiales; Clostridiaceae; Clostridium; Clostridium symbiosum; Clostridium symbiosum WAL-14163	Firmicutes		0								2750	2751	2811	1289, 2752, 2810	2217
Clostridium symbiosum WAL-14673 (742741.3)	Bacteria	Bacteria; Firmicutes; Clostridia; Clostridiales; Clostridiaceae; Clostridium; Clostridium symbiosum; Clostridium symbiosum WAL-14673	Firmicutes		0								3407	3408	4562	2187, 3409, 4563	2905
Collinsella aerofaciens ATCC 25986 (411903.6)	Bacteria	Bacteria; Actinobacteria; Actinobacteria (class); Coriobacteridae; Coriobacteriales; Coriobacterineae; Coriobacteriaceae; Collinsella; Collinsella aerofaciens; Collinsella aerofaciens ATCC 25986	Actinobacteria		0												959
Collinsella intestinalis DSM 13280 (521003.7)	Bacteria	Bacteria; Actinobacteria; Actinobacteria (class); Coriobacteridae; Coriobacteriales; Coriobacterineae; Coriobacteriaceae; Collinsella; Collinsella intestinalis; Collinsella intestinalis DSM 13280	Actinobacteria		0											309	960
Collinsella stercoris DSM 13279 (445975.6)	Bacteria	Bacteria; Actinobacteria; Actinobacteria (class); Coriobacteridae; Coriobacteriales; Coriobacterineae; Coriobacteriaceae; Collinsella; Collinsella stercoris; Collinsella stercoris DSM 13279	Actinobacteria		0												1774
Coprobacillus sp. 29_1 (469596.3)	Bacteria	Bacteria; Firmicutes; Erysipelotrichi; Erysipelotrichales; Erysipelotrichaceae; Coprobacillus; Coprobacillus sp. 29_1	Firmicutes		0											935	949
Coprococcus comes ATCC 27758 (470146.3)	Bacteria	Bacteria; Firmicutes; Clostridia; Clostridiales; Lachnospiraceae; Coprococcus; Coprococcus comes; Coprococcus comes ATCC 27758	Firmicutes		0										1328	1327	780
Coprococcus eutactus ATCC 27759 (411474.6)	Bacteria	Bacteria; Firmicutes; Clostridia; Clostridiales; Lachnospiraceae; Coprococcus; Coprococcus eutactus; Coprococcus eutactus ATCC 27759	Firmicutes		0										803	1848	542
Corynebacterium ammoniagenes DSM 20306 (649754.3)	Bacteria	Bacteria; Actinobacteria; Actinobacteria (class); Actinobacteridae; Actinomycetales; Corynebacterineae; Corynebacteriaceae; Corynebacterium; Corynebacterium ammoniagenes; Corynebacterium ammoniagenes DSM 20306	Actinobacteria		0										813	204	2367
Desulfovibrio piger ATCC 29098 (411464.8)	Bacteria	Bacteria; Proteobacteria; delta/epsilon subdivisions; Deltaproteobacteria; Desulfovibrionales; Desulfovibrionaceae; Desulfovibrio; Desulfovibrio piger; Desulfovibrio piger ATCC 29098	Proteobacteria		0							1664, 1925	141	141	140		1062
Desulfovibrio sp. 3_1_syn3 (457398.5)	Bacteria	Bacteria; Proteobacteria; delta/epsilon subdivisions; Deltaproteobacteria; Desulfovibrionales; Desulfovibrionaceae; Desulfovibrio; Desulfovibrio sp. 3_1_syn3	Proteobacteria		0							1121, 2265	1807	1807	1806
Dorea longicatena DSM 13814 (411462.6)	Bacteria	Bacteria; Firmicutes; Clostridia; Clostridiales; Lachnospiraceae; Dorea; Dorea longicatena; Dorea longicatena DSM 13814	Firmicutes		0									772	34	2579, 773	2475
Edwardsiella tarda ATCC 23685 (500638.3)	Bacteria	Bacteria; Proteobacteria; Gammaproteobacteria; Enterobacteriales; Enterobacteriaceae; Edwardsiella; Edwardsiella tarda; Edwardsiella tarda ATCC 23685	Proteobacteria		1	3120				1707		1708, 1709	1711	1706, 770	1710		21
Eggerthella sp. 1_3_56FAA (665943.3)	Bacteria	Bacteria; Actinobacteria; Actinobacteria (class); Coriobacteridae; Coriobacteriales; Coriobacterineae; Coriobacteriaceae; Eggerthella; Eggerthella sp. 1_3_56FAA	Actinobacteria		0												2275
Enterobacter cancerogenus ATCC 35316 (500639.8)	Bacteria	Bacteria; Proteobacteria; Gammaproteobacteria; Enterobacteriales; Enterobacteriaceae; Enterobacter; Enterobacter cancerogenus; Enterobacter cancerogenus ATCC 35316	Proteobacteria		1	3036				2290		2289	2287	1177, 2291	2288		3144
Enterobacteriaceae bacterium 9_2_54FAA (469613.3)	Bacteria	Bacteria; Proteobacteria; Gammaproteobacteria; Enterobacteriales; Enterobacteriaceae; unclassified Enterobacteriaceae; unclassified Enterobacteriaceae (miscellaneous); Enterobacteriaceae bacterium 9_2_54FAA	Proteobacteria		1	3758				446		2820, 445	443	2132, 447	444		4266
Enterococcus faecalis TX0104 (491074.3)	Bacteria	Bacteria; Firmicutes; Bacilli; Lactobacillales; Enterococcaceae; Enterococcus; Enterococcus faecalis; Enterococcus faecalis TX0104	Firmicutes		0											1852	1713
Enterococcus faecalis TX1322 (525278.3)	Bacteria	Bacteria; Firmicutes; Bacilli; Lactobacillales; Enterococcaceae; Enterococcus; Enterococcus faecalis; Enterococcus faecalis TX1322	Firmicutes		0											2186	2037
Enterococcus faecalis TX2134 (749518.3)	Bacteria	Bacteria; Firmicutes; Bacilli; Lactobacillales; Enterococcaceae; Enterococcus; Enterococcus faecalis; Enterococcus faecalis TX2134	Firmicutes		0											2154	1998
Enterococcus faecium DO (333849.6)	Bacteria	Bacteria; Firmicutes; Bacilli; Lactobacillales; Enterococcaceae; Enterococcus; Enterococcus faecium; Enterococcus faecium DO	Firmicutes		0											1946, 3700	2428, 2870
Enterococcus sp. 7L76 (657310.3)	Bacteria	Bacteria; Firmicutes; Bacilli; Lactobacillales; Enterococcaceae; Enterococcus; Enterococcus sp. 7L76	Firmicutes		0											2054	2225
Erysipelotrichaceae bacterium 3_1_53 (658659.3)	Bacteria	Bacteria; Firmicutes; Erysipelotrichi; Erysipelotrichales; Erysipelotrichaceae; unclassified Erysipelotrichaceae; unclassified Erysipelotrichaceae (miscellaneous); Erysipelotrichaceae bacterium 3_1_53	Firmicutes		0									415	416, 417	418	419
Erysipelotrichaceae bacterium 5_2_54FAA (552396.3)	Bacteria	Bacteria; Firmicutes; Erysipelotrichi; Erysipelotrichales; Erysipelotrichaceae; unclassified Erysipelotrichaceae; unclassified Erysipelotrichaceae (miscellaneous); Erysipelotrichaceae bacterium 5_2_54FAA	Firmicutes		0											2432	2419
Escherichia coli O157:H7 str. Sakai (386585.9)	Bacteria	Bacteria; Proteobacteria; Gammaproteobacteria; Enterobacteriales; Enterobacteriaceae; Escherichia; Escherichia coli; Escherichia coli O157:H7; Escherichia coli O157:H7 str. Sakai	Proteobacteria		1	4443				969		968	966	2407, 970	967		5124
Escherichia coli SE11 (409438.11)	Bacteria	Bacteria; Proteobacteria; Gammaproteobacteria; Enterobacteriales; Enterobacteriaceae; Escherichia; Escherichia coli; Escherichia coli SE11	Proteobacteria		1	3846				957		3434, 956	954	1861, 958	955		4443
Escherichia coli str. K-12 substr. MG1655 (511145.6)	Bacteria	Bacteria; Proteobacteria; Gammaproteobacteria; Enterobacteriales; Enterobacteriaceae; Escherichia; Escherichia coli; Escherichia coli K-12	Proteobacteria		1	3490				794		793	791	1648, 795	792		4072
Escherichia coli UTI89 (364106.7)	Bacteria	Bacteria; Proteobacteria; Gammaproteobacteria; Enterobacteriales; Enterobacteriaceae; Escherichia; Escherichia coli	Proteobacteria		1	3827				863		3369, 862	860	1823, 864	861		3728
Escherichia sp. 1_1_43 (457400.3)	Bacteria	Bacteria; Proteobacteria; Gammaproteobacteria; Enterobacteriales; Enterobacteriaceae; Escherichia; Escherichia sp. 1_1_43	Proteobacteria		0	1459						1683	1029				2077
Escherichia sp. 3_2_53FAA (469598.5)	Bacteria	Bacteria; Proteobacteria; Gammaproteobacteria; Enterobacteriales; Enterobacteriaceae; Escherichia; Escherichia sp. 3_2_53FAA	Proteobacteria		1	4187				244		1240, 245	247	1852, 243	246		4830
Escherichia sp. 4_1_40B (457401.3)	Bacteria	Bacteria; Proteobacteria; Gammaproteobacteria; Enterobacteriales; Enterobacteriaceae; Escherichia; Escherichia sp. 4_1_40B	Proteobacteria		1	4292				1744		1745, 3209	1747	1743, 469	1746		4720
Eubacterium biforme DSM 3989 (518637.5)	Bacteria	Bacteria; Firmicutes; Erysipelotrichi; Erysipelotrichales; Erysipelotrichaceae; unclassified Erysipelotrichaceae; Eubacterium biforme; Eubacterium biforme DSM 3989	Firmicutes		0
Eubacterium dolichum DSM 3991 (428127.7)	Bacteria	Bacteria; Firmicutes; Erysipelotrichi; Erysipelotrichales; Erysipelotrichaceae; unclassified Erysipelotrichaceae; Eubacterium dolichum; Eubacterium dolichum DSM 3991	Firmicutes		0
Eubacterium hallii DSM 3353 (411469.3)	Bacteria	Bacteria; Firmicutes; Clostridia; Clostridiales; Eubacteriaceae; Eubacterium; Eubacterium hallii; Eubacterium hallii DSM 3353	Firmicutes		0										2503	1799	1070
Eubacterium rectale DSM 17629 (657318.4)	Bacteria	Bacteria; Firmicutes; Clostridia; Clostridiales; Eubacteriaceae; Eubacterium; Eubacterium rectale; Eubacterium rectale DSM 17629	Firmicutes		0								2849		1779	1765, 276	2733
Eubacterium rectale M104/1 (657317.3)	Bacteria	Bacteria; Firmicutes; Clostridia; Clostridiales; Eubacteriaceae; Eubacterium; Eubacterium rectale; Eubacterium rectale M104/1	Firmicutes		0										2837	2063, 2851	2945
Eubacterium siraeum 70/3 (657319.3)	Bacteria	Bacteria; Firmicutes; Clostridia; Clostridiales; Eubacteriaceae; Eubacterium; Eubacterium siraeum; Eubacterium siraeum 70/3	Firmicutes		0								388			657	1880, 993
Eubacterium siraeum DSM 15702 (428128.7)	Bacteria	Bacteria; Firmicutes; Clostridia; Clostridiales; Eubacteriaceae; Eubacterium; Eubacterium siraeum; Eubacterium siraeum DSM 15702	Firmicutes		0								1569			1044	341, 613
Eubacterium ventriosum ATCC 27560 (411463.4)	Bacteria	Bacteria; Firmicutes; Clostridia; Clostridiales; Eubacteriaceae; Eubacterium; Eubacterium ventriosum; Eubacterium ventriosum ATCC 27560	Firmicutes		0											2267	2266
Faecalibacterium cf. prausnitzii KLE1255 (748224.3)	Bacteria	Bacteria; Firmicutes; Clostridia; Clostridiales; Ruminococcaceae; Faecalibacterium; Faecalibacterium prausnitzii; Faecalibacterium cf. prausnitzii KLE1255	Firmicutes		0											2208	151, 1798
Faecalibacterium prausnitzii A2-165 (411483.3)	Bacteria	Bacteria; Firmicutes; Clostridia; Clostridiales; Ruminococcaceae; Faecalibacterium; Faecalibacterium prausnitzii; Faecalibacterium prausnitzii A2-165	Firmicutes		0											2310	205, 2271
Faecalibacterium prausnitzii L2-6 (718252.3)	Bacteria	Bacteria; Firmicutes; Clostridia; Clostridiales; Ruminococcaceae; Faecalibacterium; Faecalibacterium prausnitzii; Faecalibacterium prausnitzii L2-6	Firmicutes		0											289	166, 647
Faecalibacterium prausnitzii SL3/3 (657322.3)	Bacteria	Bacteria; Firmicutes; Clostridia; Clostridiales; Ruminococcaceae; Faecalibacterium; Faecalibacterium prausnitzii; Faecalibacterium prausnitzii SL3/3	Firmicutes		0											1537	1189, 1190, 811
Fusobacterium gonidiaformans ATCC 25563 (469615.3)	Bacteria	Bacteria; Fusobacteria; Fusobacteria (class); Fusobacteriales; Fusobacteriaceae; Fusobacterium; Fusobacterium gonidiaformans; Fusobacterium gonidiaformans ATCC 25563	Fusobacteria		1		678			677		679	290	289	288		287
Fusobacterium mortiferum ATCC 9817 (469616.3)	Bacteria	Bacteria; Fusobacteria; Fusobacteria (class); Fusobacteriales; Fusobacteriaceae; Fusobacterium; Fusobacterium mortiferum; Fusobacterium mortiferum ATCC 9817	Fusobacteria		1		1078			1079		1077	1076	1075	1074		1927
Fusobacterium sp. 1_1_41FAA (469621.3)	Bacteria	Bacteria; Fusobacteria; Fusobacteria (class); Fusobacteriales; Fusobacteriaceae; Fusobacterium; Fusobacterium sp. 1_1_41FAA	Fusobacteria		1		659			658		660	401	400	399	1831	1571
Fusobacterium sp. 2_1_31 (469599.3)	Bacteria	Bacteria; Fusobacteria; Fusobacteria (class); Fusobacteriales; Fusobacteriaceae; Fusobacterium; Fusobacterium sp. 2_1_31	Fusobacteria		1		560			561		559	744	745	746	1190	1420
Fusobacterium sp. 3_1_27 (469602.3)	Bacteria	Bacteria; Fusobacteria; Fusobacteria (class); Fusobacteriales; Fusobacteriaceae; Fusobacterium; Fusobacterium sp. 3_1_27	Fusobacteria		1		1099			1098		1100	942	943	944	175	90
Fusobacterium sp. 3_1_33 (469603.3)	Bacteria	Bacteria; Fusobacteria; Fusobacteria (class); Fusobacteriales; Fusobacteriaceae; Fusobacterium; Fusobacterium sp. 3_1_33	Fusobacteria		1		958			957		959	13, 14	12	11		1100
Fusobacterium sp. 3_1_36A2 (469604.3)	Bacteria	Bacteria; Fusobacteria; Fusobacteria (class); Fusobacteriales; Fusobacteriaceae; Fusobacterium; Fusobacterium sp. 3_1_36A2	Fusobacteria		1		904			905		903	1052	1051	1050	2137	1502
Fusobacterium sp. 3_1_5R (469605.3)	Bacteria	Bacteria; Fusobacteria; Fusobacteria (class); Fusobacteriales; Fusobacteriaceae; Fusobacterium; Fusobacterium sp. 3_1_5R	Fusobacteria		1		1090			1089		1091	445	446	447		448
Fusobacterium sp. 4_1_13 (469606.3)	Bacteria	Bacteria; Fusobacteria; Fusobacteria (class); Fusobacteriales; Fusobacteriaceae; Fusobacterium; Fusobacterium sp. 4_1_13	Fusobacteria		1		1264			1265		1263	1408	1407	1406	1211	1665
Fusobacterium sp. 7_1 (457405.3)	Bacteria	Bacteria; Fusobacteria; Fusobacteria (class); Fusobacteriales; Fusobacteriaceae; Fusobacterium; Fusobacterium sp. 7_1	Fusobacteria		1		385			384		386	204	205	206		1969
Fusobacterium sp. D11 (556264.3)	Bacteria	Bacteria; Fusobacteria; Fusobacteria (class); Fusobacteriales; Fusobacteriaceae; Fusobacterium; Fusobacterium sp. D11	Fusobacteria		1		921					922	794	795	796		2280
Fusobacterium sp. D12 (556263.3)	Bacteria	Bacteria; Fusobacteria; Fusobacteria (class); Fusobacteriales; Fusobacteriaceae; Fusobacterium; Fusobacterium sp. D12	Fusobacteria		1		1759			1758		1760	1750	1749	1748		1747
Fusobacterium ulcerans ATCC 49185 (469617.3)	Bacteria	Bacteria; Fusobacteria; Fusobacteria (class); Fusobacteriales; Fusobacteriaceae; Fusobacterium; Fusobacterium ulcerans; Fusobacterium ulcerans ATCC 49185	Fusobacteria		1		179			178		180	1507	1506	1505		651
Fusobacterium varium ATCC 27725 (469618.3)	Bacteria	Bacteria; Fusobacteria; Fusobacteria (class); Fusobacteriales; Fusobacteriaceae; Fusobacterium; Fusobacterium varium; Fusobacterium varium ATCC 27725	Fusobacteria		1		2017			2016		2018	1314	1313, 921	1312		1311, 2846
Gordonibacter pamelaeae 7-10-1-b (657308.3)	Bacteria	Bacteria; Actinobacteria; Actinobacteria (class); Coriobacteridae; Coriobacteriales; Coriobacterineae; Coriobacteriaceae; Gordonibacter; Gordonibacter pamelaeae; Gordonibacter pamelaeae 7-10-1-b	Actinobacteria		0												477
Helicobacter bilis ATCC 43879 (613026.4)	Bacteria	Bacteria; Proteobacteria; delta/epsilon subdivisions; Epsilonproteobacteria; Campylobacterales; Helicobacteraceae; Helicobacter; Helicobacter bilis; Helicobacter bilis ATCC 43879	Proteobacteria		1		1555			1556		270	269	1810	362		952
Helicobacter canadensis MIT 98-5491 (537970.5)	Bacteria	Bacteria; Proteobacteria; delta/epsilon subdivisions; Epsilonproteobacteria; Campylobacterales; Helicobacteraceae; Helicobacter; Helicobacter canadensis; Helicobacter canadensis MIT 98-5491	Proteobacteria		1		1594, 2646			1595, 2645		1593, 2647	2625, 6	1590, 2650	1749, 708		1959, 891
Helicobacter cinaedi CCUG 18818 (537971.5)	Bacteria	Bacteria; Proteobacteria; delta/epsilon subdivisions; Epsilonproteobacteria; Campylobacterales; Helicobacteraceae; Helicobacter; Helicobacter cinaedi; Helicobacter cinaedi CCUG 18818	Proteobacteria		1		293			294		292	291	290	1270		2243
Helicobacter pullorum MIT 98-5489 (537972.5)	Bacteria	Bacteria; Proteobacteria; delta/epsilon subdivisions; Epsilonproteobacteria; Campylobacterales; Helicobacteraceae; Helicobacter; Helicobacter pullorum; Helicobacter pullorum MIT 98-5489	Proteobacteria		1		722			723		721	753	718	1445		101
Helicobacter pylori 26695 (85962.1)	Bacteria	Bacteria; Proteobacteria; delta/epsilon subdivisions; Epsilonproteobacteria; Campylobacterales; Helicobacteraceae; Helicobacter; Helicobacter pylori; Helicobacter pylori 26695; Helicobacter pylori 26695	Proteobacteria		1					1242		591	964	29	1393		1127
Helicobacter winghamensis ATCC BAA-430 (556267.4)	Bacteria	Bacteria; Proteobacteria; delta/epsilon subdivisions; Epsilonproteobacteria; Campylobacterales; Helicobacteraceae; Helicobacter; Helicobacter winghamensis; Helicobacter winghamensis ATCC BAA-430	Proteobacteria		1		1285			1284		1286	137	1289	342		1506
Holdemania filiformis DSM 12042 (545696.5)	Bacteria	Bacteria; Firmicutes; Erysipelotrichi; Erysipelotrichales; Erysipelotrichaceae; Holdemania; Holdemania filiformis; Holdemania filiformis DSM 12042	Firmicutes		0
Klebsiella pneumoniae 1162281 (1037908.3)	Bacteria	Bacteria; Proteobacteria; Gammaproteobacteria; Enterobacteriales; Enterobacteriaceae; Klebsiella; Klebsiella pneumoniae; Klebsiella pneumoniae 1162281	Proteobacteria		1	127				1483		1482	1042, 1480	1484, 3672	1481		4198
Klebsiella sp. 1_1_55 (469608.3)	Bacteria	Bacteria; Proteobacteria; Gammaproteobacteria; Enterobacteriales; Enterobacteriaceae; Klebsiella; Klebsiella sp. 1_1_55	Proteobacteria		1	3820				1890		1889	1887	1325, 1891	1888		5060
Lachnospiraceae bacterium 5_1_63FAA (658089.3)	Bacteria	Bacteria; Firmicutes; Clostridia; Clostridiales; Lachnospiraceae; unclassified Lachnospiraceae; Lachnospiraceae bacterium 5_1_63FAA	Firmicutes		0								707		566	949	2927
Lachnospiraceae bacterium 8_1_57FAA (665951.3)	Bacteria	Bacteria; Firmicutes; Clostridia; Clostridiales; Lachnospiraceae; unclassified Lachnospiraceae; Lachnospiraceae bacterium 8_1_57FAA	Firmicutes		0											2296	840
Lactobacillus acidophilus ATCC 4796 (525306.3)	Bacteria	Bacteria; Firmicutes; Bacilli; Lactobacillales; Lactobacillaceae; Lactobacillus; Lactobacillus acidophilus; Lactobacillus acidophilus ATCC 4796	Firmicutes		0
Lactobacillus acidophilus NCFM (272621.3)	Bacteria	Bacteria; Firmicutes; Bacilli; Lactobacillales; Lactobacillaceae; Lactobacillus; Lactobacillus acidophilus; Lactobacillus acidophilus NCFM; Lactobacillus acidophilus NCFM	Firmicutes		0
Lactobacillus amylolyticus DSM 11664 (585524.3)	Bacteria	Bacteria; Firmicutes; Bacilli; Lactobacillales; Lactobacillaceae; Lactobacillus; Lactobacillus amylolyticus; Lactobacillus amylolyticus DSM 11664	Firmicutes		0												211
Lactobacillus antri DSM 16041 (525309.3)	Bacteria	Bacteria; Firmicutes; Bacilli; Lactobacillales; Lactobacillaceae; Lactobacillus; Lactobacillus antri; Lactobacillus antri DSM 16041	Firmicutes		0											1749	1715, 1748, 842
Lactobacillus brevis ATCC 367 (387344.13)	Bacteria	Bacteria; Firmicutes; Bacilli; Lactobacillales; Lactobacillaceae; Lactobacillus; Lactobacillus brevis; Lactobacillus brevis ATCC 367	Firmicutes		0											895	896
Lactobacillus brevis subsp. gravesensis ATCC 27305 (525310.3)	Bacteria	Bacteria; Firmicutes; Bacilli; Lactobacillales; Lactobacillaceae; Lactobacillus; Lactobacillus brevis; Lactobacillus brevis subsp. gravesensis; Lactobacillus brevis subsp. gravesensis ATCC 27305	Firmicutes		0											1866	1865
Lactobacillus buchneri ATCC 11577 (525318.3)	Bacteria	Bacteria; Firmicutes; Bacilli; Lactobacillales; Lactobacillaceae; Lactobacillus; Lactobacillus buchneri; Lactobacillus buchneri ATCC 11577	Firmicutes		0											1375	1374
Lactobacillus casei ATCC 334 (321967.8)	Bacteria	Bacteria; Firmicutes; Bacilli; Lactobacillales; Lactobacillaceae; Lactobacillus; Lactobacillus casei; Lactobacillus casei ATCC 334	Firmicutes		0											2163	804
Lactobacillus casei BL23 (543734.3)	Bacteria	Bacteria; Firmicutes; Bacilli; Lactobacillales; Lactobacillaceae; Lactobacillus; Lactobacillus casei group; Lactobacillus casei	Firmicutes		0											2288	839
Lactobacillus crispatus 125-2-CHN (575595.3)	Bacteria	Bacteria; Firmicutes; Bacilli; Lactobacillales; Lactobacillaceae; Lactobacillus; Lactobacillus crispatus; Lactobacillus crispatus 125-2-CHN	Firmicutes		0
Lactobacillus delbrueckii subsp. bulgaricus ATCC 11842 (390333.6)	Bacteria	Bacteria; Firmicutes; Bacilli; Lactobacillales; Lactobacillaceae; Lactobacillus; Lactobacillus delbrueckii; Lactobacillus delbrueckii subsp. bulgaricus	Firmicutes		0											69	835
Lactobacillus delbrueckii subsp. bulgaricus ATCC BAA-365 (321956.5)	Bacteria	Bacteria; Firmicutes; Bacilli; Lactobacillales; Lactobacillaceae; Lactobacillus; Lactobacillus delbrueckii; Lactobacillus delbrueckii subsp. bulgaricus; Lactobacillus delbrueckii subsp. bulgaricus ATCC BAA-365	Firmicutes		0											62	739
Lactobacillus fermentum ATCC 14931 (525325.3)	Bacteria	Bacteria; Firmicutes; Bacilli; Lactobacillales; Lactobacillaceae; Lactobacillus; Lactobacillus fermentum; Lactobacillus fermentum ATCC 14931	Firmicutes		0											772	773
Lactobacillus fermentum IFO 3956 (334390.3)	Bacteria	Bacteria; Firmicutes; Bacilli; Lactobacillales; Lactobacillaceae; Lactobacillus; Lactobacillus fermentum	Firmicutes		0											352	353
Lactobacillus gasseri ATCC 33323 (324831.10)	Bacteria	Bacteria; Firmicutes; Bacilli; Lactobacillales; Lactobacillaceae; Lactobacillus; Lactobacillus gasseri; Lactobacillus gasseri ATCC 33323	Firmicutes		0
Lactobacillus helveticus DPC 4571 (405566.3)	Bacteria	Bacteria; Firmicutes; Bacilli; Lactobacillales; Lactobacillaceae; Lactobacillus; Lactobacillus helveticus; Lactobacillus helveticus DPC 4571	Firmicutes		0											2034	2035
Lactobacillus helveticus DSM 20075 (585520.4)	Bacteria	Bacteria; Firmicutes; Bacilli; Lactobacillales; Lactobacillaceae; Lactobacillus; Lactobacillus helveticus; Lactobacillus helveticus DSM 20075	Firmicutes		0											211	210
Lactobacillus hilgardii ATCC 8290 (525327.3)	Bacteria	Bacteria; Firmicutes; Bacilli; Lactobacillales; Lactobacillaceae; Lactobacillus; Lactobacillus hilgardii; Lactobacillus hilgardii ATCC 8290	Firmicutes		0											1625	1624
Lactobacillus johnsonii NCC 533 (257314.1)	Bacteria	Bacteria; Firmicutes; Bacilli; Lactobacillales; Lactobacillaceae; Lactobacillus; Lactobacillus johnsonii; Lactobacillus johnsonii NCC 533; Lactobacillus johnsonii NCC 533	Firmicutes		0
Lactobacillus paracasei subsp. paracasei 8700:2 (537973.8)	Bacteria	Bacteria; Firmicutes; Bacilli; Lactobacillales; Lactobacillaceae; Lactobacillus; Lactobacillus casei group; Lactobacillus paracasei; Lactobacillus paracasei subsp. paracasei; Lactobacillus paracasei subsp. paracasei 8700:2	Firmicutes		0											2220, 914	2740
Lactobacillus paracasei subsp. paracasei ATCC 25302 (525337.3)	Bacteria	Bacteria; Firmicutes; Bacilli; Lactobacillales; Lactobacillaceae; Lactobacillus; Lactobacillus casei group; Lactobacillus paracasei; Lactobacillus paracasei subsp. paracasei; Lactobacillus paracasei subsp. paracasei ATCC 25302	Firmicutes		0											1572	2527
Lactobacillus plantarum 16 (1327988.3)	Bacteria	Bacteria; Firmicutes; Bacilli; Lactobacillales; Lactobacillaceae; Lactobacillus; Lactobacillus plantarum; Lactobacillus plantarum 16	Firmicutes		0											304	305, 698
Lactobacillus plantarum subsp. plantarum ATCC 14917 (525338.3)	Bacteria	Bacteria; Firmicutes; Bacilli; Lactobacillales; Lactobacillaceae; Lactobacillus; Lactobacillus plantarum; Lactobacillus plantarum subsp. plantarum; Lactobacillus plantarum subsp. plantarum ATCC 14917	Firmicutes		0											252	1425, 253
Lactobacillus plantarum WCFS1 (220668.1)	Bacteria	Bacteria; Firmicutes; Bacilli; Lactobacillales; Lactobacillaceae; Lactobacillus; Lactobacillus plantarum; Lactobacillus plantarum WCFS1; Lactobacillus plantarum WCFS1	Firmicutes		0											282	283, 722
Lactobacillus reuteri CF48-3A (525341.3)	Bacteria	Bacteria; Firmicutes; Bacilli; Lactobacillales; Lactobacillaceae; Lactobacillus; Lactobacillus reuteri; Lactobacillus reuteri CF48-3A	Firmicutes		0											930	929
Lactobacillus reuteri DSM 20016 (557436.4)	Bacteria	Bacteria; Firmicutes; Bacilli; Lactobacillales; Lactobacillaceae; Lactobacillus; Lactobacillus reuteri; Lactobacillus reuteri DSM 20016	Firmicutes		0											747	748
Lactobacillus reuteri JCM 1112 (557433.3)	Bacteria	Bacteria; Firmicutes; Bacilli; Lactobacillales; Lactobacillaceae; Lactobacillus; Lactobacillus reuteri	Firmicutes		0											753	754
Lactobacillus reuteri MM2-3 (585517.3)	Bacteria	Bacteria; Firmicutes; Bacilli; Lactobacillales; Lactobacillaceae; Lactobacillus; Lactobacillus reuteri; Lactobacillus reuteri MM2-3	Firmicutes		0											1373	1374
Lactobacillus reuteri MM4-1A (548485.3)	Bacteria	Bacteria; Firmicutes; Bacilli; Lactobacillales; Lactobacillaceae; Lactobacillus; Lactobacillus reuteri; Lactobacillus reuteri MM4-1A	Firmicutes		0											1123	1124
Lactobacillus reuteri SD2112 (491077.3)	Bacteria	Bacteria; Firmicutes; Bacilli; Lactobacillales; Lactobacillaceae; Lactobacillus; Lactobacillus reuteri; Lactobacillus reuteri SD2112	Firmicutes		0											751	752
Lactobacillus rhamnosus GG (568703.9)	Bacteria	Bacteria; Firmicutes; Bacilli; Lactobacillales; Lactobacillaceae; Lactobacillus; Lactobacillus rhamnosus; Lactobacillus rhamnosus GG	Firmicutes		0											2112	756
Lactobacillus rhamnosus LMS2-1 (525361.3)	Bacteria	Bacteria; Firmicutes; Bacilli; Lactobacillales; Lactobacillaceae; Lactobacillus; Lactobacillus rhamnosus; Lactobacillus rhamnosus LMS2-1	Firmicutes		0											2788	1907
Lactobacillus ruminis ATCC 25644 (525362.3)	Bacteria	Bacteria; Firmicutes; Bacilli; Lactobacillales; Lactobacillaceae; Lactobacillus; Lactobacillus ruminis; Lactobacillus ruminis ATCC 25644	Firmicutes		0											1663	1878, 1881
Lactobacillus sakei subsp. sakei 23K (314315.12)	Bacteria	Bacteria; Firmicutes; Bacilli; Lactobacillales; Lactobacillaceae; Lactobacillus; Lactobacillus sakei; Lactobacillus sakei subsp. sakei; Lactobacillus sakei subsp. sakei 23K	Firmicutes		0											802	1200
Lactobacillus salivarius ATCC 11741 (525364.3)	Bacteria	Bacteria; Firmicutes; Bacilli; Lactobacillales; Lactobacillaceae; Lactobacillus; Lactobacillus salivarius; Lactobacillus salivarius ATCC 11741	Firmicutes		0											1211	411
Lactobacillus salivarius UCC118 (362948.14)	Bacteria	Bacteria; Firmicutes; Bacilli; Lactobacillales; Lactobacillaceae; Lactobacillus; Lactobacillus salivarius; Lactobacillus salivarius UCC118	Firmicutes		0											150	400
Lactobacillus ultunensis DSM 16047 (525365.3)	Bacteria	Bacteria; Firmicutes; Bacilli; Lactobacillales; Lactobacillaceae; Lactobacillus; Lactobacillus ultunensis; Lactobacillus ultunensis DSM 16047	Firmicutes		0												1445
Leuconostoc mesenteroides subsp. cremoris ATCC 19254 (586220.3)	Bacteria	Bacteria; Firmicutes; Bacilli; Lactobacillales; Leuconostocaceae; Leuconostoc; Leuconostoc mesenteroides; Leuconostoc mesenteroides subsp. cremoris; Leuconostoc mesenteroides subsp. cremoris ATCC 19254	Firmicutes		0								1432, 1433	1431		688	1435, 687
Listeria grayi DSM 20601 (525367.9)	Bacteria	Bacteria; Firmicutes; Bacilli; Bacillales; Listeriaceae; Listeria; Listeria grayi; Listeria grayi DSM 20601	Firmicutes		0											1261, 1523	1733
Listeria monocytogenes str. 1/2a F6854 (267409.1)	Bacteria	Bacteria; Firmicutes; Bacilli; Bacillales; Listeriaceae; Listeria; Listeria monocytogenes; Listeria monocytogenes str. 1/2a F6854; Listeria monocytogenes str. 1/2a F6854	Firmicutes		0											2158	1789
Megamonas hypermegale ART12/1 (657316.3)	Bacteria	Bacteria; Firmicutes; Negativicutes; Selenomonadales; Veillonellaceae; Megamonas; Megamonas hypermegale; Megamonas hypermegale ART12/1	Firmicutes		1		2352			2349, 2350	2355	2353	1380	1379	1890, 1891	1378, 1627, 2562	2438
Mitsuokella multacida DSM 20544 (500635.8)	Bacteria	Bacteria; Firmicutes; Clostridia; Clostridiales; Veillonellaceae; Mitsuokella; Mitsuokella multacida; Mitsuokella multacida DSM 20544	Firmicutes		0										1591	1912	1482
Oxalobacter formigenes HOxBLS (556268.6)	Bacteria	Bacteria; Proteobacteria; Betaproteobacteria; Burkholderiales; Oxalobacteraceae; Oxalobacter; Oxalobacter formigenes; Oxalobacter formigenes HOxBLS	Proteobacteria		1	229				230, 2561		228	2002	2003	2004		2145
Oxalobacter formigenes OXCC13 (556269.4)	Bacteria	Bacteria; Proteobacteria; Betaproteobacteria; Burkholderiales; Oxalobacteraceae; Oxalobacter; Oxalobacter formigenes; Oxalobacter formigenes OXCC13	Proteobacteria		1	2358				1222, 2359		2357	751	752	753		881
Parabacteroides distasonis ATCC 8503 (435591.10)	Bacteria	Bacteria; Bacteroidetes; Bacteroidetes (class); Bacteroidales; Porphyromonadaceae; Parabacteroides.	Bacteroidetes		1		1821			1822		1785, 1820	1819	1823	1818		2427
Parabacteroides johnsonii DSM 18315 (537006.5)	Bacteria	Bacteria; Bacteroidetes/Chlorobi group; Bacteroidetes; Bacteroidia; Bacteroidales; Porphyromonadaceae; Parabacteroides; Parabacteroides johnsonii; Parabacteroides johnsonii DSM 18315	Bacteroidetes		1		2516			2517		2317, 2515	2514	2518	2513		155
Parabacteroides merdae ATCC 43184 (411477.4)	Bacteria	Bacteria; Bacteroidetes/Chlorobi group; Bacteroidetes; Bacteroidia; Bacteroidales; Porphyromonadaceae; Parabacteroides; Parabacteroides merdae; Parabacteroides merdae ATCC 43184	Bacteroidetes		1		3395			3396		3213, 3394	3393	3397	3392		520
Parabacteroides sp. D13 (563193.3)	Bacteria	Bacteria; Bacteroidetes/Chlorobi group; Bacteroidetes; Bacteroidia; Bacteroidales; Porphyromonadaceae; Parabacteroides; Parabacteroides sp. D13	Bacteroidetes		1		3261			3260		3262, 3300	3263	3259	3264		3520
Parvimonas micra ATCC 33270 (411465.10)	Bacteria	Bacteria; Firmicutes; Clostridia; Clostridiales; Clostridiales incertae sedis; Clostridiales Family XI. Incertae Sedis; Parvimonas; Parvimonas micra; Parvimonas micra ATCC 33270	Firmicutes		0											809	822
Pediococcus acidilactici 7_4 (563194.3)	Bacteria	Bacteria; Firmicutes; Bacilli; Lactobacillales; Lactobacillaceae; Pediococcus; Pediococcus acidilactici; Pediococcus acidilactici 7_4	Firmicutes		0											373
Pediococcus acidilactici DSM 20284 (862514.3)	Bacteria	Bacteria; Firmicutes; Bacilli; Lactobacillales; Lactobacillaceae; Pediococcus; Pediococcus acidilactici; Pediococcus acidilactici DSM 20284	Firmicutes		0											1019
Phascolarctobacterium sp. YIT 12067 (626939.3)	Bacteria	Bacteria; Firmicutes; Negativicutes; Selenomonadales; Acidaminococcaceae; Phascolarctobacterium; Phascolarctobacterium sp. YIT 12067	Firmicutes		0							1336	1338	1339	1215, 148	1221, 1659	1104
Prevotella copri DSM 18205 (537011.5)	Bacteria	Bacteria; Bacteroidetes/Chlorobi group; Bacteroidetes; Bacteroidia; Bacteroidales; Prevotellaceae; Prevotella; Prevotella copri; Prevotella copri DSM 18205	Bacteroidetes		0							1452, 5150	2202, 3802				4073, 605
Prevotella salivae DSM 15606 (888832.3)	Bacteria	Bacteria; Bacteroidetes/Chlorobi group; Bacteroidetes; Bacteroidia; Bacteroidales; Prevotellaceae; Prevotella; Prevotella salivae; Prevotella salivae DSM 15606	Bacteroidetes		0							2494					183
Proteus penneri ATCC 35198 (471881.3)	Bacteria	Bacteria; Proteobacteria; Gammaproteobacteria; Enterobacteriales; Enterobacteriaceae; Proteus; Proteus penneri; Proteus penneri ATCC 35198	Proteobacteria		1	1528				4522		4523	4526, 4527	3856, 4521	4524, 4525		2452, 2453
Providencia alcalifaciens DSM 30120 (520999.6)	Bacteria	Bacteria; Proteobacteria; Gammaproteobacteria; Enterobacteriales; Enterobacteriaceae; Providencia; Providencia alcalifaciens; Providencia alcalifaciens DSM 30120	Proteobacteria		1	2488				2983		2984	2986	2615, 2982	2985		3222
Providencia rettgeri DSM 1131 (521000.6)	Bacteria	Bacteria; Proteobacteria; Gammaproteobacteria; Enterobacteriales; Enterobacteriaceae; Providencia; Providencia rettgeri; Providencia rettgeri DSM 1131	Proteobacteria		1	1349				3095		3094	3092	1789, 3096	3093		1487
Providencia rustigianii DSM 4541 (500637.6)	Bacteria	Bacteria; Proteobacteria; Gammaproteobacteria; Enterobacteriales; Enterobacteriaceae; Providencia; Providencia rustigianii; Providencia rustigianii DSM 4541	Proteobacteria		1	1270, 5088				2712, 4522		2711, 4523	2709, 4525	2713, 3216, 3731, 4521	2710, 4524		1444, 7131
Providencia stuartii ATCC 25827 (471874.6)	Bacteria	Bacteria; Proteobacteria; Gammaproteobacteria; Enterobacteriales; Enterobacteriaceae; Providencia; Providencia stuartii; Providencia stuartii ATCC 25827	Proteobacteria		1	2979				827		826	824	1846, 828	825		2858, 3440
Ralstonia sp. 5_7_47FAA (658664.3)	Bacteria	Bacteria; Proteobacteria; Betaproteobacteria; Burkholderiales; Burkholderiaceae; Ralstonia; Ralstonia sp. 5_7_47FAA	Proteobacteria		1					1555		3508, 4010	3509	3507	1657		1606
Roseburia intestinalis L1-82 (536231.5)	Bacteria	Bacteria; Firmicutes; Clostridia; Clostridiales; Lachnospiraceae; Roseburia; Roseburia intestinalis; Roseburia intestinalis L1-82	Firmicutes		0								1799	1800	1801, 1802	1803, 745	191
Roseburia inulinivorans DSM 16841 (622312.4)	Bacteria	Bacteria; Firmicutes; Clostridia; Clostridiales; Lachnospiraceae; Roseburia; Roseburia inulinivorans; Roseburia inulinivorans DSM 16841	Firmicutes		0										3304	229	707
Ruminococcaceae bacterium D16 (552398.3)	Bacteria	Bacteria; Firmicutes; Clostridia; Clostridiales; Ruminococcaceae; unclassified Ruminococcaceae; Ruminococcaceae bacterium D16	Firmicutes		1						1825	1826	1828	1827	476	1741	2114
Ruminococcus bromii L2-63 (657321.5)	Bacteria	Bacteria; Firmicutes; Clostridia; Clostridiales; Ruminococcaceae; Ruminococcus; Ruminococcus bromii; Ruminococcus bromii L2-63	Firmicutes		0								1971			1630	1254
Ruminococcus gnavus ATCC 29149 (411470.6)	Bacteria	Bacteria; Firmicutes; Clostridia; Clostridiales; Ruminococcaceae; Ruminococcus; Ruminococcus gnavus; Ruminococcus gnavus ATCC 29149	Firmicutes		0										585	1347	2442
Ruminococcus lactaris ATCC 29176 (471875.6)	Bacteria	Bacteria; Firmicutes; Clostridia; Clostridiales; Ruminococcaceae; Ruminococcus; Ruminococcus lactaris; Ruminococcus lactaris ATCC 29176	Firmicutes		0										623	320	618
Ruminococcus obeum A2-162 (657314.3)	Bacteria	Bacteria; Firmicutes; Clostridia; Clostridiales; Ruminococcaceae; Ruminococcus; Ruminococcus obeum; Ruminococcus obeum A2-162	Firmicutes		0										1818	1817, 391	179, 3402
Ruminococcus sp. 18P13 (213810.4)	Bacteria	Bacteria; Firmicutes; Clostridia; Clostridiales; Ruminococcaceae; Ruminococcus; Ruminococcus sp. 18P13	Firmicutes		0								154			426	1849
Ruminococcus sp. 5_1_39BFAA (457412.4)	Bacteria	Bacteria; Firmicutes; Clostridia; Clostridiales; Ruminococcaceae; Ruminococcus; Ruminococcus sp. 5_1_39BFAA	Firmicutes		0								3401	3402	3403	2247, 3404	2654, 3124
Ruminococcus sp. SR1/5 (657323.3)	Bacteria	Bacteria; Firmicutes; Clostridia; Clostridiales; Ruminococcaceae; Ruminococcus; Ruminococcus sp. SR1/5	Firmicutes		0								1091		3435	1286, 3436	1197, 2727
Ruminococcus torques ATCC 27756 (411460.6)	Bacteria	Bacteria; Firmicutes; Clostridia; Clostridiales; Ruminococcaceae; Ruminococcus; Ruminococcus torques; Ruminococcus torques ATCC 27756	Firmicutes		0											1084	1833
Ruminococcus torques L2-14 (657313.3)	Bacteria	Bacteria; Firmicutes; Clostridia; Clostridiales; Ruminococcaceae; Ruminococcus; Ruminococcus torques; Ruminococcus torques L2-14	Firmicutes		1						140	140	139	138	2920	2144	2926
Salmonella enterica subsp. enterica serovar Typhimurium str. (946034.3)	Bacteria	Bacteria; Proteobacteria; Gammaproteobacteria; Enterobacteriales; Enterobacteriaceae; Salmonella; Salmonella enterica; Salmonella enterica subsp. enterica; Salmonella enterica subsp. enterica serovar Typhimurium; AERV00000000.gb Salmonella enterica subsp. enterica serovar Typhimurium str.	Proteobacteria		1					830		829	827	2582, 831	828		3660
Streptococcus anginosus 1_2_62CV (742820.3)	Bacteria	Bacteria; Firmicutes; Bacilli; Lactobacillales; Streptococcaceae; Streptococcus; Streptococcus anginosus group; Streptococcus anginosus; Streptococcus anginosus 1_2_62CV	Firmicutes		0											266	355
Streptococcus equinus ATCC 9812 (525379.3)	Bacteria	Bacteria; Firmicutes; Bacilli; Lactobacillales; Streptococcaceae; Streptococcus; Streptococcus equinus; Streptococcus equinus ATCC 9812	Firmicutes		0											889	1124
Streptococcus infantarius subsp. infantarius ATCC BAA-102 (471872.6)	Bacteria	Bacteria; Firmicutes; Bacilli; Lactobacillales; Streptococcaceae; Streptococcus; Streptococcus infantarius; Streptococcus infantarius subsp. infantarius; Streptococcus infantarius subsp. infantarius ATCC BAA-102	Firmicutes		0											77	1210
Streptococcus sp. 2_1_36FAA (469609.3)	Bacteria	Bacteria; Firmicutes; Bacilli; Lactobacillales; Streptococcaceae; Streptococcus; Streptococcus sp. 2_1_36FAA	Firmicutes		0											1055	905
Subdoligranulum variabile DSM 15176 (411471.5)	Bacteria	Bacteria; Firmicutes; Clostridia; Clostridiales; Ruminococcaceae; Subdoligranulum; Subdoligranulum variabile; Subdoligranulum variabile DSM 15176	Firmicutes		0												1929, 2632, 3371, 5153
Succinatimonas hippei YIT 12066 (762983.3)	Bacteria	Bacteria; Proteobacteria; Gammaproteobacteria; Aeromonadales; Succinivibrionaceae; Succinatimonas; Succinatimonas hippei; Succinatimonas hippei YIT 12066	Proteobacteria		1	1071				325		323	321	326	322		418
Sutterella wadsworthensis 3_1_45B (742821.3)	Bacteria	Bacteria; Proteobacteria; Betaproteobacteria; Burkholderiales; Sutterellaceae; Sutterella; Sutterella wadsworthensis; Sutterella wadsworthensis 3_1_45B	Proteobacteria		0										2436		525
Veillonella sp. 3_1_44 (457416.3)	Bacteria	Bacteria; Firmicutes; Clostridia; Clostridiales; Veillonellaceae; Veillonella; Veillonella sp. 3_1_44	Firmicutes		1						391	390	1453	1452	1431	1494, 50	1834
Veillonella sp. 6_1_27 (450749.3)	Bacteria	Bacteria; Firmicutes; Clostridia; Clostridiales; Veillonellaceae; Veillonella; Veillonella sp. 6_1_27	Firmicutes		1						385	384	1569	1570	1591	1534, 50	1849
Weissella paramesenteroides ATCC 33313 (585506.3)	Bacteria	Bacteria; Firmicutes; Bacilli; Lactobacillales; Leuconostocaceae; Weissella; Weissella paramesenteroides; Weissella paramesenteroides ATCC 33313	Firmicutes		0											1039	1040

## Sheet: Table S4
Supplementary Table 4. Cobalamin biosynthesis subsystem, HGM genomes. PEG numbers of each functional role found in the subsystem for the 256 HGM genomes.
Organism	Domain	Taxonomy	Phylum	Prediction	CysG	CbiKX	CbiL	CobG	CbiG	CbiF	CobF	CbiD	CbiJ	CbiE	CbiT	CbiC	CbiA	CobAT	CobNST	CbiP	CbiB	CobU	CobS
Acidaminococcus sp. D21 (563191.3)	Bacteria	Bacteria; Firmicutes; Clostridia; Clostridiales; Veillonellaceae; Acidaminococcus; Acidaminococcus sp. D21	Firmicutes	0
Acinetobacter junii SH205 (575587.3)	Bacteria	Bacteria; Proteobacteria; Gammaproteobacteria; Pseudomonadales; Moraxellaceae; Acinetobacter; Acinetobacter junii; Acinetobacter junii SH205	Proteobacteria	0	108		920_37												632_27				917_39		Functional role abbreviation	Full functional role name
Actinomyces odontolyticus ATCC 17982 (411466.7)	Bacteria	Bacteria; Actinobacteria; Actinobacteria (class); Actinobacteridae; Actinomycetales; Actinomycineae; Actinomycetaceae; Actinomyces; Actinomyces odontolyticus; Actinomyces odontolyticus ATCC 17982	Actinobacteria	0																					CysG	Precorrin-2 oxidase (EC 1.3.1.76) / Uroporphyrinogen-III methyltransferase (EC 2.1.1.107)
Alistipes indistinctus YIT 12060 (742725.3)	Bacteria	Bacteria; Bacteroidetes/Chlorobi group; Bacteroidetes; Bacteroidia; Bacteroidales; Rikenellaceae; Alistipes; Alistipes indistinctus; Alistipes indistinctus YIT 12060	Bacteroidetes	0															1820_26, 629_25						CbiKX	Sirohydrochlorin cobaltochelatase (EC 4.99.1.3) ('early' chelatase)
Anaerococcus hydrogenalis DSM 7454 (561177.4)	Bacteria	Bacteria; Firmicutes; Clostridia; Clostridiales; Clostridiales incertae sedis; Clostridiales Family XI. Incertae Sedis; Anaerococcus; Anaerococcus hydrogenalis; Anaerococcus hydrogenalis DSM 7454	Firmicutes	0			1229_4												863_27, 864_27						CbiL	Cobalt-precorrin-2 C20-methyltransferase (EC 2.1.1.130)
Anaerofustis stercorihominis DSM 17244 (445971.6)	Bacteria	Bacteria; Firmicutes; Clostridia; Clostridiales; Eubacteriaceae; Anaerofustis; Anaerofustis stercorihominis; Anaerofustis stercorihominis DSM 17244	Firmicutes	0																					CobG	Precorrin-3B synthase (EC 1.14.13.83 )
Anaerostipes caccae DSM 14662 (411490.6)	Bacteria	Bacteria; Firmicutes; Clostridia; Clostridiales; Lachnospiraceae; Anaerostipes; Anaerostipes caccae; Anaerostipes caccae DSM 14662	Firmicutes	1		1527_4	1527_4, 1560_37, 1560_37	1567		1564_8	1566		1568_13	1563_15_17_20	1563_15_17_20	1563_15_17_20	1552_22	1562_23	162_25		1553	1555	1558_39		CbiG	Cobalt-precorrin-3b C17-methyltransferase (EC 2.1.1.131)
Anaerostipes sp. 3_2_56FAA (665937.3)	Bacteria	Bacteria; Firmicutes; Clostridia; Clostridiales; Lachnospiraceae; Anaerostipes; Anaerostipes sp. 3_2_56FAA	Firmicutes	1			1295_4, 1330_37	1339		1335_10, 1336_10, 1337_9	1338		1340_14	1334_16_19		1334_16_19	1322_21	1332_24, 1333_24	2685_25		1323	1325	1328_40, 1329_40		CbiF	Cobalt-precorrin-4 C11-methyltransferase (EC 2.1.1.133)
Anaerotruncus colihominis DSM 17241 (445972.6)	Bacteria	Bacteria; Firmicutes; Clostridia; Clostridiales; Ruminococcaceae; Anaerotruncus; Anaerotruncus colihominis; Anaerotruncus colihominis DSM 17241	Firmicutes	1		897_4	2128_37, 2128_37, 897_4	2135		2133_9, 898_8	2134		2136_13	2132_15	2131_17_20	2131_17_20	2120_22	2130_23	2121_25	3852_32_31, 3852_32_31	2122	2124	2127_39		CobF	Precorrin-6A synthase (EC 2.1.1.152)
Bacillus subtilis subsp. subtilis str. 168 (224308.1)	Bacteria	Bacteria; Firmicutes; Bacilli; Bacillales; Bacillaceae; Bacillus; Bacillus subtilis; Bacillus subtilis subsp. subtilis; Bacillus subtilis subsp. subtilis str. 168; Bacillus subtilis subsp. subtilis str. 168	Firmicutes	0															3321_27						CbiD	Cobalt-precorrin-5B (C1)-methyltransferase (EC 2.1.1.195)
Bacteroides caccae ATCC 43185 (411901.7)	Bacteria	Bacteria; Bacteroidetes/Chlorobi group; Bacteroidetes; Bacteroidia; Bacteroidales; Bacteroidaceae; Bacteroides; Bacteroides caccae; Bacteroides caccae ATCC 43185	Bacteroidetes	0															130_27						CbiJ	Cobalt-precorrin-6A reductase (EC 1.3.1.54)
Bacteroides capillosus ATCC 29799 (411467.6)	Bacteria	Bacteria; Bacteroidetes/Chlorobi group; Bacteroidetes; Bacteroidia; Bacteroidales; Bacteroidaceae; Bacteroides; Bacteroides capillosus; Bacteroides capillosus ATCC 29799	Firmicutes	1	885		892_4, 900_37	887		905_10, 906_9	907		908_14	904_16	903_18_19	903_18_19	893_21	902_24	2098_25, 65_27		894	896	899_39		CbiE	Cobalt-precorrin-7 (C5)-methyltransferase (EC 2.1.1.289)
Bacteroides cellulosilyticus DSM 14838 (537012.5)	Bacteria	Bacteria; Bacteroidetes/Chlorobi group; Bacteroidetes; Bacteroidia; Bacteroidales; Bacteroidaceae; Bacteroides; Bacteroides cellulosilyticus; Bacteroides cellulosilyticus DSM 14838	Bacteroidetes	1			4072_4, 4079_4, 4083_4, 4105_37	4051		4071_10_21			4067_16_14	4067_16_14	4070_18_19	4070_18_19	4071_10_21	4091_24	2332_27, 4092_27		4096	4098	4103_39		CbiT	Cobalt-precorrin-6y C15-methyltransferase [decarboxylating] (EC 2.1.1.-)
Bacteroides coprocola DSM 17136 (470145.6)	Bacteria	Bacteria; Bacteroidetes/Chlorobi group; Bacteroidetes; Bacteroidia; Bacteroidales; Bacteroidaceae; Bacteroides; Bacteroides coprocola; Bacteroides coprocola DSM 17136	Bacteroidetes	0														2422_24, 2566_24	1774_27						CbiC	Cobalt-precorrin-8x methylmutase (EC 5.4.1.2)
Bacteroides coprophilus DSM 18228 (547042.5)	Bacteria	Bacteria; Bacteroidetes/Chlorobi group; Bacteroidetes; Bacteroidia; Bacteroidales; Bacteroidaceae; Bacteroides; Bacteroides coprophilus; Bacteroides coprophilus DSM 18228	Bacteroidetes	0			1432_37											1461_24	98_27		1460	1458	1434_39		CbiA	Cobyrinic acid a,c-diamide synthetase (EC 6.3.5.11)
Bacteroides dorei DSM 17855 (483217.6)	Bacteria	Bacteria; Bacteroidetes/Chlorobi group; Bacteroidetes; Bacteroidia; Bacteroidales; Bacteroidaceae; Bacteroides; Bacteroides dorei; Bacteroides dorei DSM 17855	Bacteroidetes	1			2567_37, 2580_4	2604		2597_10_21, 2599_9	2599_9		2600_16_14	2600_16_14	2598_18_19	2598_18_19	2597_10_21	2576_24	1751_27, 2575_27		2574	2572	2569_39		CobAT	Cob(I)alamin adenosyltransferase (EC 2.5.1.17)
Bacteroides eggerthii 1_2_48FAA (665953.3)	Bacteria	Bacteria; Bacteroidetes/Chlorobi group; Bacteroidetes; Bacteroidia; Bacteroidales; Bacteroidaceae; Bacteroides; Bacteroides eggerthii; Bacteroides eggerthii 1_2_48FAA	Bacteroidetes	0			3410_37												2792_26		3404	3406	3408_40		CobNST	Aerobic cobaltochelatase (EC 6.6.1.2) ('late' chelatase)
Bacteroides eggerthii DSM 20697 (483216.6)	Bacteria	Bacteria; Bacteroidetes/Chlorobi group; Bacteroidetes; Bacteroidia; Bacteroidales; Bacteroidaceae; Bacteroides; Bacteroides eggerthii; Bacteroides eggerthii DSM 20697	Bacteroidetes	0			2321_37, 2321_37												2781_27		2327	2325	2323_39		CbiP	Cobyric acid synthase (EC 6.3.5.10)
Bacteroides finegoldii DSM 17565 (483215.6)	Bacteria	Bacteria; Bacteroidetes/Chlorobi group; Bacteroidetes; Bacteroidia; Bacteroidales; Bacteroidaceae; Bacteroides; Bacteroides finegoldii; Bacteroides finegoldii DSM 17565	Bacteroidetes	0															2919_27						CbiB	Adenosylcobinamide-phosphate synthase (EC 6.3.1.10)
Bacteroides fragilis 3_1_12 (457424.5)	Bacteria	Bacteria; Bacteroidetes/Chlorobi group; Bacteroidetes; Bacteroidia; Bacteroidales; Bacteroidaceae; Bacteroides; Bacteroides fragilis; Bacteroides fragilis 3_1_12	Bacteroidetes	1			1433_37, 1457_4	1197		1460_10_21, 1462_9	1462_9		1463_16_14	1463_16_14	1461_18_19	1461_18_19	1460_10_21	1450_24	1449_27, 4170_27		1439	1437	1435_39		CobU	Adenosylcobinamide kinase (EC 2.7.1.156) / Adenosylcobinamide-phosphate guanylyltransferase (EC 2.7.7.62)
Bacteroides fragilis NCTC 9343 (272559.17)	Bacteria	Bacteria; Bacteroidetes/Chlorobi group; Bacteroidetes; Bacteroidia; Bacteroidales; Bacteroidaceae; Bacteroides; Bacteroides fragilis; Bacteroides fragilis NCTC 9343	Bacteroidetes	1		2549_4	2525_37, 2549_4	2235		2556_10_21	2558		2559_15_13	2559_15_13	2557_17_20	2557_17_20	2556_10_21	2542_24	2541_27, 4186_27		2531	2529	2527_39		CobS	Cobalamin synthase (EC 2.7.8.26)
Bacteroides fragilis YCH46 (295405.3)	Bacteria	Bacteria; Bacteroidetes/Chlorobi group; Bacteroidetes; Bacteroidetes (class); Bacteroidales; Bacteroidaceae; Bacteroides; Bacteroides fragilis; Bacteroides fragilis YCH46; Bacteroides fragilis YCH46	Bacteroidetes	1			2851_37, 2877_4	1847		2884_10_21, 2886_9	2886_9		2887_15_13	2887_15_13	2885_18_19	2885_18_19	2884_10_21	2869_24	2868_27, 4089_27		2857	2855	2853_39
Bacteroides intestinalis DSM 17393 (471870.8)	Bacteria	Bacteria; Bacteroidetes/Chlorobi group; Bacteroidetes; Bacteroidia; Bacteroidales; Bacteroidaceae; Bacteroides; Bacteroides intestinalis; Bacteroides intestinalis DSM 17393	Bacteroidetes	1			2200_37, 2200_37, 2222_4	2238		2223_10_21	2225		2226_15_13	2226_15_13	2224_17_20	2224_17_20	2223_10_21	2213_23	1622_27, 2212_27		2208	2206	2202_39
Bacteroides ovatus ATCC 8483 (411476.11)	Bacteria	Bacteria; Bacteroidetes/Chlorobi group; Bacteroidetes; Bacteroidia; Bacteroidales; Bacteroidaceae; Bacteroides; Bacteroides ovatus; Bacteroides ovatus ATCC 8483	Bacteroidetes	0			2755_37, 2756_37												707_27				2753_39
Bacteroides ovatus SD CC 2a (702444.3)	Bacteria	Bacteria; Bacteroidetes/Chlorobi group; Bacteroidetes; Bacteroidia; Bacteroidales; Bacteroidaceae; Bacteroides; Bacteroides ovatus; Bacteroides ovatus SD CC 2a	Bacteroidetes	0															764_27
Bacteroides ovatus SD CMC 3f (702443.3)	Bacteria	Bacteria; Bacteroidetes/Chlorobi group; Bacteroidetes; Bacteroidia; Bacteroidales; Bacteroidaceae; Bacteroides; Bacteroides ovatus; Bacteroides ovatus SD CMC 3f	Bacteroidetes	0			5321_37												3540_27				5319_39
Bacteroides pectinophilus ATCC 43243 (483218.5)	Bacteria	Bacteria; Bacteroidetes/Chlorobi group; Bacteroidetes; Bacteroidia; Bacteroidales; Bacteroidaceae; Bacteroides; Bacteroides pectinophilus; Bacteroides pectinophilus ATCC 43243	Firmicutes	1			1161_37, 1161_37, 443_4	443_4		441_8	439		636_13	442_15_17_20	442_15_17_20	442_15_17_20	632_21	1158_23, 1159_23	1167_25		1166	1165	1162_39
Bacteroides plebeius DSM 17135 (484018.6)	Bacteria	Bacteria; Bacteroidetes/Chlorobi group; Bacteroidetes; Bacteroidia; Bacteroidales; Bacteroidaceae; Bacteroides; Bacteroides plebeius; Bacteroides plebeius DSM 17135	Bacteroidetes	0			2986_37											350_24	1154_27		2989	2991	2988_39
Bacteroides sp. 1_1_30 (457387.3)	Bacteria	Bacteria; Bacteroidetes/Chlorobi group; Bacteroidetes; Bacteroidia; Bacteroidales; Bacteroidaceae; Bacteroides; Bacteroides sp. 1_1_30	Bacteroidetes	0															2452_27
Bacteroides sp. 1_1_6 (469586.3)	Bacteria	Bacteria; Bacteroidetes/Chlorobi group; Bacteroidetes; Bacteroidia; Bacteroidales; Bacteroidaceae; Bacteroides; Bacteroides sp. 1_1_6	Bacteroidetes	0															1589_27
Bacteroides sp. 2_1_16 (469587.3)	Bacteria	Bacteria; Bacteroidetes/Chlorobi group; Bacteroidetes; Bacteroidia; Bacteroidales; Bacteroidaceae; Bacteroides; Bacteroides sp. 2_1_16	Bacteroidetes	1			943_37, 966_4	646		973_10_21, 975_9	975_9		976_16_14	976_16_14	974_18_19	974_18_19	973_10_21	959_24	4127_27, 958_27		949	947	945_39
Bacteroides sp. 2_1_22 (469588.3)	Bacteria	Bacteria; Bacteroidetes/Chlorobi group; Bacteroidetes; Bacteroidia; Bacteroidales; Bacteroidaceae; Bacteroides; Bacteroides sp. 2_1_22	Bacteroidetes	0															857_27
Bacteroides sp. 2_1_33B (469589.3)	Bacteria	Bacteria; Bacteroidetes/Chlorobi group; Bacteroidetes; Bacteroidia; Bacteroidales; Bacteroidaceae; Bacteroides; Bacteroides sp. 2_1_33B	Bacteroidetes	1			1984_4, 1985_4, 3915_37, 469_4	542		472_10_21, 474_9	474_9		475_16_14	475_16_14	473_18_19	473_18_19	472_10_21	700_24	2079_27, 316_27		129	3913	3917_39
Bacteroides sp. 2_1_7 (457388.5)	Bacteria	Bacteria; Bacteroidetes/Chlorobi group; Bacteroidetes; Bacteroidia; Bacteroidales; Bacteroidaceae; Bacteroides; Bacteroides sp. 2_1_7	Bacteroidetes	1			1274_4, 155_4, 156_4, 4212_37	1481		1277_10_21, 1279_9	1279_9		1280_16_14	1280_16_14	1278_18_19	1278_18_19	1277_10_21	1616_24	1117_27, 255_27		1001	4210	4214_39
Bacteroides sp. 2_2_4 (469590.5)	Bacteria	Bacteria; Bacteroidetes/Chlorobi group; Bacteroidetes; Bacteroidia; Bacteroidales; Bacteroidaceae; Bacteroides; Bacteroides sp. 2_2_4	Bacteroidetes	0			3161_37												4418_27				3159_39
Bacteroides sp. 3_1_19 (469592.4)	Bacteria	Bacteria; Bacteroidetes/Chlorobi group; Bacteroidetes; Bacteroidia; Bacteroidales; Bacteroidaceae; Bacteroides; Bacteroides sp. 3_1_19	Bacteroidetes	1			1844_4, 278_4, 279_4, 3827_37	1785		1839_9, 1841_10_21	1839_9		1838_16_14	1838_16_14	1840_18_19	1840_18_19	1841_10_21	1617_24	191_27, 2945_27		2837	3829	3825_39
Bacteroides sp. 3_1_23 (457390.3)	Bacteria	Bacteria; Bacteroidetes/Chlorobi group; Bacteroidetes; Bacteroidia; Bacteroidales; Bacteroidaceae; Bacteroides; Bacteroides sp. 3_1_23	Bacteroidetes	0			3427_37												701_27				3425_39
Bacteroides sp. 3_1_33FAA (457391.3)	Bacteria	Bacteria; Bacteroidetes/Chlorobi group; Bacteroidetes; Bacteroidia; Bacteroidales; Bacteroidaceae; Bacteroides; Bacteroides sp. 3_1_33FAA	Bacteroidetes	1			2676_4, 2930_37	4297		4302_9, 4304_10_21	4302_9		4301_16_14	4301_16_14	4303_18_19	4303_18_19	4304_10_21	2671_24	2670_27, 4463_27		2669	2667	2932_39
Bacteroides sp. 3_1_40A (469593.3)	Bacteria	Bacteria; Bacteroidetes/Chlorobi group; Bacteroidetes; Bacteroidia; Bacteroidales; Bacteroidaceae; Bacteroides; Bacteroides sp. 3_1_40A	Bacteroidetes	1			1555_4, 1579_37	1527		1532_9, 1534_10_21	1532_9		1531_16_14	1531_16_14	1533_18_19	1533_18_19	1534_10_21	1559_23	1560_26, 4591_25, 519_27		1561	1563	1577_40
Bacteroides sp. 3_2_5 (457392.3)	Bacteria	Bacteria; Bacteroidetes/Chlorobi group; Bacteroidetes; Bacteroidia; Bacteroidales; Bacteroidaceae; Bacteroides; Bacteroides sp. 3_2_5	Bacteroidetes	1			2591_37, 2591_37, 2614_4	2392		2621_10_21, 2623_9	2623_9		2624_16_14	2624_16_14	2622_18_19	2622_18_19	2621_10_21	2607_24	2606_27, 3530_27		2597	2595	2593_39
Bacteroides sp. 4_1_36 (457393.3)	Bacteria	Bacteria; Bacteroidetes/Chlorobi group; Bacteroidetes; Bacteroidia; Bacteroidales; Bacteroidaceae; Bacteroides; Bacteroides sp. 4_1_36	Bacteroidetes	1			1090_4, 1098_4, 1165_37	1074		1085_9, 1086_9, 1088_10_21	1085_9, 1086_9		1084_16_14	1084_16_14	1087_18_19	1087_18_19	1088_10_21	1108_24	1152_26, 996_26		1157	1159	1163_40
Bacteroides sp. 4_3_47FAA (457394.3)	Bacteria	Bacteria; Bacteroidetes/Chlorobi group; Bacteroidetes; Bacteroidia; Bacteroidales; Bacteroidaceae; Bacteroides; Bacteroides sp. 4_3_47FAA	Bacteroidetes	1			3441_37, 3823_4	3849		3842_10_21, 3844_9	3844_9		3845_16_14	3845_16_14	3843_18_19	3843_18_19	3842_10_21	3819_23	2229_27, 3818_27, 4420_25		3817	3815	3439_39
Bacteroides sp. 9_1_42FAA (457395.6)	Bacteria	Bacteria; Bacteroidetes/Chlorobi group; Bacteroidetes; Bacteroidia; Bacteroidales; Bacteroidaceae; Bacteroides; Bacteroides sp. 9_1_42FAA	Bacteroidetes	1			2825_37, 2838_4	1849		1842_10_21, 1844_9	1844_9		1845_16_14	1845_16_14	1843_18_19	1843_18_19	1842_10_21	2834_24	2833_27, 4158_27		2832	2830	2827_39
Bacteroides sp. D1 (556258.5)	Bacteria	Bacteria; Bacteroidetes/Chlorobi group; Bacteroidetes; Bacteroidia; Bacteroidales; Bacteroidaceae; Bacteroides; Bacteroides sp. D1	Bacteroidetes	0															707_27
Bacteroides sp. D2 (556259.3)	Bacteria	Bacteria; Bacteroidetes/Chlorobi group; Bacteroidetes; Bacteroidia; Bacteroidales; Bacteroidaceae; Bacteroides; Bacteroides sp. D2	Bacteroidetes	1			3831_37, 3842_4	3844		3841_10_21, 3846_9	3846_9		3847_16_14	3847_16_14	3840_18_19	3840_18_19	3841_10_21	3839_24	3838_27, 5098_27		3837	3835	3833_39
Bacteroides sp. D20 (585543.3)	Bacteria	Bacteria; Bacteroidetes/Chlorobi group; Bacteroidetes; Bacteroidia; Bacteroidales; Bacteroidaceae; Bacteroides; Bacteroides sp. D20	Bacteroidetes	1			3526_37, 3552_4, 3559_4	3574		3561_10_21, 3563_9	3563_9		3564_16_14	3564_16_14	3562_18_19	3562_18_19	3561_10_21	3543_24	1753_27, 3539_27		3534	3532	3528_39
Bacteroides sp. D22 (585544.3)	Bacteria	Bacteria; Bacteroidetes/Chlorobi group; Bacteroidetes; Bacteroidia; Bacteroidales; Bacteroidaceae; Bacteroides; Bacteroides sp. D22	Bacteroidetes	0															3541_27
Bacteroides stercoris ATCC 43183 (449673.7)	Bacteria	Bacteria; Bacteroidetes/Chlorobi group; Bacteroidetes; Bacteroidia; Bacteroidales; Bacteroidaceae; Bacteroides; Bacteroides stercoris; Bacteroides stercoris ATCC 43183	Bacteroidetes	1			750_37, 789_4, 791_4	805		792_10_21, 794_9	794_9		795_16_14	795_16_14	793_18_19	793_18_19	792_10_21	785_24	2460_27, 784_27		756	754	752_39
Bacteroides thetaiotaomicron CL09T03C10 (997888.3)	Bacteria	Bacteria; Bacteroidetes/Chlorobi group; Bacteroidetes; Bacteroidia; Bacteroidales; Bacteroidaceae; Bacteroides; Bacteroides thetaiotaomicron; Bacteroides thetaiotaomicron CL09T03C10	Bacteroidetes	0															2871_25, 3439_26
Bacteroides thetaiotaomicron dnLKV9 (1235785.3)	Bacteria	Bacteria; Bacteroidetes/Chlorobi group; Bacteroidetes; Bacteroidia; Bacteroidales; Bacteroidaceae; Bacteroides; Bacteroides thetaiotaomicron; Bacteroides thetaiotaomicron dnLKV9	Bacteroidetes	0															3154_26
Bacteroides thetaiotaomicron VPI-5482 (226186.1)	Bacteria	Bacteria; Bacteroidetes/Chlorobi group; Bacteroidetes; Bacteroidetes (class); Bacteroidales; Bacteroidaceae; Bacteroides; Bacteroides thetaiotaomicron; Bacteroides thetaiotaomicron VPI-5482; Bacteroides thetaiotaomicron VPI-5482	Bacteroidetes	0															2759_27
Bacteroides uniformis ATCC 8492 (411479.10)	Bacteria	Bacteria; Bacteroidetes/Chlorobi group; Bacteroidetes; Bacteroidia; Bacteroidales; Bacteroidaceae; Bacteroides; Bacteroides uniformis; Bacteroides uniformis ATCC 8492	Bacteroidetes	1			2795_37, 2859_4, 2866_4	2884		2869_10_21, 2871_9	2871_9		2872_16_14	2872_16_14	2870_18_19	2870_18_19	2869_10_21	2847_24	2809_27, 430_26		2804	2801	2797_39
Bacteroides vulgatus ATCC 8482 (435590.6)	Bacteria	Bacteria; Bacteroidetes/Chlorobi group; Bacteroidetes; Bacteroidetes (class); Bacteroidales; Bacteroidaceae; Bacteroides; Bacteroides vulgatus; Bacteroides vulgatus ATCC 8482; Bacteroides vulgatus ATCC 8482	Bacteroidetes	1		2909_4	2909_4, 2943_37, 2943_37	2880		2887_8_22	2885		2884_15_13	2884_15_13	2886_17_20	2886_17_20	2887_8_22	2913_23	1386_27, 2914_27		2915	2917	2941_39
Bacteroides vulgatus PC510 (702446.3)	Bacteria	Bacteria; Bacteroidetes/Chlorobi group; Bacteroidetes; Bacteroidia; Bacteroidales; Bacteroidaceae; Bacteroides; Bacteroides vulgatus; Bacteroides vulgatus PC510	Bacteroidetes	1		3582_4	3561_37, 3582_4	3613		3606_10_21, 3608_9	3608_9		3609_16_14	3609_16_14	3607_18_19	3607_18_19	3606_10_21	3578_23	3083_27, 3577_27		3576	3574	3563_39
Bacteroides xylanisolvens SD CC 1b (702447.3)	Bacteria	Bacteria; Bacteroidetes/Chlorobi group; Bacteroidetes; Bacteroidia; Bacteroidales; Bacteroidaceae; Bacteroides; Bacteroides xylanisolvens; Bacteroides xylanisolvens SD CC 1b	Bacteroidetes	0															219_27
Bacteroides xylanisolvens XB1A (657309.4)	Bacteria	Bacteria; Bacteroidetes/Chlorobi group; Bacteroidetes; Bacteroidia; Bacteroidales; Bacteroidaceae; Bacteroides; Bacteroides xylanisolvens; Bacteroides xylanisolvens XB1A	Bacteroidetes	0															697_27
Bifidobacterium adolescentis (1680.3)	Bacteria	Bacteria; Actinobacteria; Actinobacteria (class); Actinobacteridae; Bifidobacteriales; Bifidobacteriaceae; Bifidobacterium; Bifidobacterium adolescentis; Bifidobacterium adolescentis	Actinobacteria	0
Bifidobacterium angulatum DSM 20098 (518635.5)	Bacteria	Bacteria; Actinobacteria; Actinobacteria (class); Actinobacteridae; Bifidobacteriales; Bifidobacteriaceae; Bifidobacterium; Bifidobacterium angulatum; Bifidobacterium angulatum DSM 20098	Actinobacteria	0
Bifidobacterium animalis subsp. lactis AD011 (442563.3)	Bacteria	Bacteria; Actinobacteria; Actinobacteria (class); Actinobacteridae; Bifidobacteriales; Bifidobacteriaceae; Bifidobacterium; Bifidobacterium animalis; Bifidobacterium animalis subsp. lactis	Actinobacteria	0
Bifidobacterium bifidum NCIMB 41171 (398513.5)	Bacteria	Bacteria; Actinobacteria; Actinobacteria (class); Actinobacteridae; Bifidobacteriales; Bifidobacteriaceae; Bifidobacterium; Bifidobacterium bifidum; Bifidobacterium bifidum NCIMB 41171	Actinobacteria	0
Bifidobacterium breve DSM 20213 = JCM 1192 (518634.7)	Bacteria	Bacteria; Actinobacteria; Actinobacteria; Actinobacteridae; Bifidobacteriales; Bifidobacteriaceae; Bifidobacterium; Bifidobacterium breve; Bifidobacterium breve DSM 20213 = JCM 1192	Actinobacteria	0
Bifidobacterium catenulatum DSM 16992 (566552.4)	Bacteria	Bacteria; Actinobacteria; Actinobacteria (class); Actinobacteridae; Bifidobacteriales; Bifidobacteriaceae; Bifidobacterium; Bifidobacterium catenulatum; Bifidobacterium catenulatum DSM 16992	Actinobacteria	0
Bifidobacterium dentium ATCC 27678 (473819.7)	Bacteria	Bacteria; Actinobacteria; Actinobacteria (class); Actinobacteridae; Bifidobacteriales; Bifidobacteriaceae; Bifidobacterium; Bifidobacterium dentium; Bifidobacterium dentium ATCC 27678	Actinobacteria	0
Bifidobacterium gallicum DSM 20093 (561180.4)	Bacteria	Bacteria; Actinobacteria; Actinobacteria (class); Actinobacteridae; Bifidobacteriales; Bifidobacteriaceae; Bifidobacterium; Bifidobacterium gallicum; Bifidobacterium gallicum DSM 20093	Actinobacteria	0
Bifidobacterium longum DJO10A (205913.1)	Bacteria	Bacteria; Actinobacteria; Actinobacteria (class); Actinobacteridae; Bifidobacteriales; Bifidobacteriaceae; Bifidobacterium; Bifidobacterium longum; Bifidobacterium longum DJO10A; Bifidobacterium longum DJO10A	Actinobacteria	0
Bifidobacterium longum NCC2705 (206672.1)	Bacteria	Bacteria; Actinobacteria; Actinobacteria (class); Actinobacteridae; Bifidobacteriales; Bifidobacteriaceae; Bifidobacterium; Bifidobacterium longum; Bifidobacterium longum NCC2705; Bifidobacterium longum NCC2705	Actinobacteria	0
Bifidobacterium longum subsp. infantis 157F (565040.3)	Bacteria	Bacteria; Actinobacteria; Actinobacteria (class); Actinobacteridae; Bifidobacteriales; Bifidobacteriaceae; Bifidobacterium; Bifidobacterium longum; Bifidobacterium longum subsp. infantis; Bifidobacterium longum subsp. infantis 157F	Actinobacteria	0
Bifidobacterium longum subsp. infantis ATCC 15697 (391904.3)	Bacteria	Bacteria; Actinobacteria; Actinobacteria (class); Actinobacteridae; Bifidobacteriales; Bifidobacteriaceae; Bifidobacterium; Bifidobacterium longum; Bifidobacterium longum subsp. infantis	Actinobacteria	0
Bifidobacterium longum subsp. infantis ATCC 55813 (548480.3)	Bacteria	Bacteria; Actinobacteria; Actinobacteria (class); Actinobacteridae; Bifidobacteriales; Bifidobacteriaceae; Bifidobacterium; Bifidobacterium longum; Bifidobacterium longum subsp. infantis; Bifidobacterium longum subsp. infantis ATCC 55813	Actinobacteria	0
Bifidobacterium longum subsp. infantis CCUG 52486 (537937.5)	Bacteria	Bacteria; Actinobacteria; Actinobacteria (class); Actinobacteridae; Bifidobacteriales; Bifidobacteriaceae; Bifidobacterium; Bifidobacterium longum; Bifidobacterium longum subsp. infantis; Bifidobacterium longum subsp. infantis CCUG 52486	Actinobacteria	0
Bifidobacterium longum subsp. longum JCM 1217 (565042.3)	Bacteria	Bacteria; Actinobacteria; Actinobacteria (class); Actinobacteridae; Bifidobacteriales; Bifidobacteriaceae; Bifidobacterium; Bifidobacterium longum; Bifidobacterium longum subsp. longum; Bifidobacterium longum subsp. longum JCM 1217	Actinobacteria	0
Bifidobacterium pseudocatenulatum DSM 20438 (547043.6)	Bacteria	Bacteria; Actinobacteria; Actinobacteria (class); Actinobacteridae; Bifidobacteriales; Bifidobacteriaceae; Bifidobacterium; Bifidobacterium pseudocatenulatum; Bifidobacterium pseudocatenulatum DSM 20438	Actinobacteria	0
Bilophila wadsworthia 3_1_6 (563192.3)	Bacteria	Bacteria; Proteobacteria; delta/epsilon subdivisions; Deltaproteobacteria; Desulfovibrionales; Desulfovibrionaceae; Bilophila; Bilophila wadsworthia; Bilophila wadsworthia 3_1_6	Proteobacteria	1		1056_4, 708_4	1056_4, 1199_37, 1199_37, 635_37, 635_37, 708_4	1055, 1211		1050_8, 1205_8	1050_8, 1205_8		1052_13, 1207_13		1051_17_20, 1206_17_20	1051_17_20, 1206_17_20	1053_22, 1208_22	1049_23, 1203_23, 2918_23	3546_27, 658_27	1798_32_31, 1798_32_31, 1799_32_31, 1799_32_31, 1800_30		765	1200_40, 763_40
Blautia hansenii DSM 20583 (537007.6)	Bacteria	Bacteria; Firmicutes; Clostridia; Clostridiales; unclassified Clostridiales; Blautia; Blautia hansenii; Blautia hansenii DSM 20583	Firmicutes	1			1621_37	1614		1616_9, 1617_10	1615		1613_14	1618_16_19		1618_16_19	1628_21	1619_24	643_25		1627	1625	1622_39
Blautia hydrogenotrophica DSM 10507 (476272.5)	Bacteria	Bacteria; Firmicutes; Clostridia; Clostridiales; unclassified Clostridiales; Blautia; Blautia hydrogenotrophica; Blautia hydrogenotrophica DSM 10507	Firmicutes	1			545_37, 618_4	608		610_9, 611_10	609		607_14			612_19	617_21	613_24			616	614	544_39
Bryantella formatexigens DSM 14469 (478749.5)	Bacteria	Bacteria; Firmicutes; Clostridia; Clostridiales; Lachnospiraceae; Bryantella; Bryantella formatexigens; Bryantella formatexigens DSM 14469	Firmicutes	1		104_4, 343_4	104_4, 1862_37, 1862_37, 343_4	330		332_9, 333_8	331		329_13	334_15_17_20	334_15_17_20	334_15_17_20	341_22	335_23	1928_27, 64_25		340	336	1863_39
Burkholderiales bacterium 1_1_47 (469610.4)	Bacteria	Bacteria; Proteobacteria; Betaproteobacteria; Burkholderiales; unclassified Burkholderiales; unclassified Burkholderiales (miscellaneous); Burkholderiales bacterium 1_1_47	Proteobacteria	0
Butyrivibrio crossotus DSM 2876 (511680.4)	Bacteria	Bacteria; Firmicutes; Clostridia; Clostridiales; Lachnospiraceae; Butyrivibrio; Butyrivibrio crossotus; Butyrivibrio crossotus DSM 2876	Firmicutes	0
Butyrivibrio fibrisolvens 16/4 (657324.3)	Bacteria	Bacteria; Firmicutes; Clostridia; Clostridiales; Lachnospiraceae; Butyrivibrio; Butyrivibrio fibrisolvens; Butyrivibrio fibrisolvens 16/4	Firmicutes	1			1344_4, 1345_4, 1363_37	2060		1354_9, 1356_10	1353			1357_16	1359_18_19	1359_18_19	1350_21	1361_24	569_25		1352	1369	1365_40, 1366_40
Campylobacter coli JV20 (864566.3)	Bacteria	Bacteria; Proteobacteria; delta/epsilon subdivisions; Epsilonproteobacteria; Campylobacterales; Campylobacteraceae; Campylobacter; Campylobacter coli; Campylobacter coli JV20	Proteobacteria	0
Campylobacter upsaliensis JV21 (888826.3)	Bacteria	Bacteria; Proteobacteria; delta/epsilon subdivisions; Epsilonproteobacteria; Campylobacterales; Campylobacteraceae; Campylobacter; Campylobacter upsaliensis; Campylobacter upsaliensis JV21	Proteobacteria	0
Catenibacterium mitsuokai DSM 15897 (451640.5)	Bacteria	Bacteria; Firmicutes; Erysipelotrichi; Erysipelotrichales; Erysipelotrichaceae; Catenibacterium; Catenibacterium mitsuokai; Catenibacterium mitsuokai DSM 15897	Firmicutes	0
Citrobacter sp. 30_2 (469595.3)	Bacteria	Bacteria; Proteobacteria; Gammaproteobacteria; Enterobacteriales; Enterobacteriaceae; Citrobacter; Citrobacter sp. 30_2	Proteobacteria	1	3598		409_37, 409_37, 416_4	415		418_10, 419_9	420		423_14	417_16	422_18	421_19	424_21	426_24	1380_25, 2391_25, 2887_27, 441_27, 837_27		410	425	408_39
Citrobacter youngae ATCC 29220 (500640.5)	Bacteria	Bacteria; Proteobacteria; Gammaproteobacteria; Enterobacteriales; Enterobacteriaceae; Citrobacter; Citrobacter youngae; Citrobacter youngae ATCC 29220	Proteobacteria	1	394		2095_37, 2095_37, 2102_4	2101		2104_10, 2105_9	2106		2109_14	2103_16	2108_18	2107_19	2110_21	2112_24	1796_25, 2127_27, 2710_27, 3229_25, 3753_27		2096	2111	2094_39
Clostridiales bacterium 1_7_47FAA (457421.5)	Bacteria	Bacteria; Firmicutes; Clostridia; Clostridiales; unclassified Clostridiales; unclassified Clostridiales (miscellaneous); Clostridiales bacterium 1_7_47FAA	Firmicutes	1	5360		2640_4, 4987_37	2632		4980_9	4982		4981_14	4983_16	4984_18_19	4984_18_19	4993_21	4985_24	2265_27, 3327_25, 5042_25		4992	4990	4988_39
Clostridium asparagiforme DSM 15981 (518636.5)	Bacteria	Bacteria; Firmicutes; Clostridia; Clostridiales; Clostridiaceae; Clostridium; Clostridium asparagiforme; Clostridium asparagiforme DSM 15981	Firmicutes	1			4865_37, 5641_4	1651		4870_10, 4873_9	4871		4872_14	4869_16			4858_21, 4859_21	4867_24	2080_25, 3233_27, 387_27, 4785_25		4860	4862	4864_39
Clostridium bartlettii DSM 16795 (445973.7)	Bacteria	Bacteria; Firmicutes; Clostridia; Clostridiales; Clostridiaceae; Clostridium; Clostridium bartlettii; Clostridium bartlettii DSM 16795	Firmicutes	1		1303_4	1303_4, 1319_37, 1319_37	1302		1305_8	1307		1310_13	1304_15	1309_17	1308_20	1311_22	1315_23	1736_27		1316	1314	1318_39
Clostridium bolteae ATCC BAA-613 (411902.9)	Bacteria	Bacteria; Firmicutes; Clostridia; Clostridiales; Clostridiaceae; Clostridium; Clostridium bolteae; Clostridium bolteae ATCC BAA-613	Firmicutes	1	2566		1329_37, 4295_4	4302		1336_9	1334		1335_14	1333_16	1332_18_19	1332_18_19	1323_21	1331_24	3636_25, 4509_25		1324	1326	1328_39
Clostridium clostridioforme 2_1_49FAA (742735.4)	Bacteria	Bacteria; Firmicutes; Clostridia; Clostridiales; Clostridiaceae; Clostridium; Clostridium clostridioforme; Clostridium clostridioforme 2_1_49FAA	Firmicutes	1	3677		4711_4, 969_37	4728		962_9	964		963_14	965_16	966_18_19	966_18_19	975_21	967_24	1027_25, 3772_26, 5019_25		974	972	970_40
Clostridium difficile CD196 (645462.3)	Bacteria	Bacteria; Firmicutes; Clostridia; Clostridiales; Clostridiaceae; Clostridium; Clostridium difficile; Clostridium difficile CD196	Firmicutes	1			3356_4, 3372_37, 3372_37	3356_4		3358_8	3360		3363_13	3357_15	3362_17	3361_20	3364_21	3368_23	1881_27		3369	3367	3371_39
Clostridium difficile NAP07 (525258.3)	Bacteria	Bacteria; Firmicutes; Clostridia; Clostridiales; Clostridiaceae; Clostridium; Clostridium difficile; Clostridium difficile NAP07	Firmicutes	1			480_4, 496_37, 496_37			482_10, 483_9	484		487_14	481_16	486_18	485_19	488_21	492_24			493	491	495_39
Clostridium difficile NAP08 (525259.3)	Bacteria	Bacteria; Firmicutes; Clostridia; Clostridiales; Clostridiaceae; Clostridium; Clostridium difficile; Clostridium difficile NAP08	Firmicutes	1			3469_37, 3469_37	3453		3455_10, 3456_9	3457		3460_14	3454_16	3459_18	3458_19	3461_21	3465_24			3466	3464	3468_39
Clostridium hiranonis DSM 13275 (500633.7)	Bacteria	Bacteria; Firmicutes; Clostridia; Clostridiales; Clostridiaceae; Clostridium; Clostridium hiranonis; Clostridium hiranonis DSM 13275	Firmicutes	1			1300_4, 2026_37, 2026_37	1301		1071_9, 1072_10	1070		1067_14	1073_16	1068_18	1069_19	1066_21	1062_24			1061	1063	2027_39
Clostridium hylemonae DSM 15053 (553973.6)	Bacteria	Bacteria; Firmicutes; Clostridia; Clostridiales; Clostridiaceae; Clostridium; Clostridium hylemonae; Clostridium hylemonae DSM 15053	Firmicutes	1			704_37, 723_4	721		719_10, 729_9	720		722_14	728_16	718_18_19	718_18_19	703_21	717_24	1049_25, 3571_25		711	713	715_40
Clostridium leptum DSM 753 (428125.8)	Bacteria	Bacteria; Firmicutes; Clostridia; Clostridiales; Clostridiaceae; Clostridium; Clostridium leptum; Clostridium leptum DSM 753	Firmicutes	0															574_25
Clostridium methylpentosum DSM 5476 (537013.3)	Bacteria	Bacteria; Firmicutes; Clostridia; Clostridiales; Clostridiaceae; Clostridium; Clostridium methylpentosum; Clostridium methylpentosum DSM 5476	Firmicutes	0															150_27, 500_25		501	503	506_40
Clostridium nexile DSM 1787 (500632.7)	Bacteria	Bacteria; Firmicutes; Clostridia; Clostridiales; Clostridiaceae; Clostridium; Clostridium nexile; Clostridium nexile DSM 1787	Firmicutes	0															2055_27
Clostridium ramosum DSM 1402 (445974.6)	Bacteria	Bacteria; Firmicutes; Erysipelotrichi; Erysipelotrichales; Erysipelotrichaceae; unclassified Erysipelotrichaceae; Clostridium ramosum; Clostridium ramosum DSM 1402	Firmicutes	0															1044_25
Clostridium scindens ATCC 35704 (411468.9)	Bacteria	Bacteria; Firmicutes; Clostridia; Clostridiales; Clostridiaceae; Clostridium; Clostridium scindens; Clostridium scindens ATCC 35704	Firmicutes	1			3277_37, 3291_4	3270		3272_9, 3273_10	3271		3269_14		3274_18_19	3274_18_19	3284_21	3275_24	2404_25		3283	3281	3278_39
Clostridium sp. 7_2_43FAA (457396.3)	Bacteria	Bacteria; Firmicutes; Clostridia; Clostridiales; Clostridiaceae; Clostridium; Clostridium sp. 7_2_43FAA	Firmicutes	0			2084_4, 2526_37												1008_25, 2527_25		2516	2522	2525_39
Clostridium sp. L2-50 (411489.7)	Bacteria	Bacteria; Firmicutes; Clostridia; Clostridiales; Clostridiaceae; Clostridium; Clostridium sp. L2-50	Firmicutes	0
Clostridium sp. M62/1 (411486.3)	Bacteria	Bacteria; Firmicutes; Clostridia; Clostridiales; Clostridiaceae; Clostridium; Clostridium sp. M62/1	Firmicutes	1			1107_4, 283_37, 293_4	291		288_10, 289_9	290		292_14	287_16		286_20	274_21	285_24	2886_25, 3559_25		276	280	282_39
Clostridium sp. SS2/1 (411484.7)	Bacteria	Bacteria; Firmicutes; Clostridia; Clostridiales; Clostridiaceae; Clostridium; Clostridium sp. SS2/1	Firmicutes	0	383														912_25
Clostridium spiroforme DSM 1552 (428126.7)	Bacteria	Bacteria; Firmicutes; Erysipelotrichi; Erysipelotrichales; Erysipelotrichaceae; unclassified Erysipelotrichaceae; Clostridium spiroforme; Clostridium spiroforme DSM 1552	Firmicutes	0															312_25
Clostridium sporogenes ATCC 15579 (471871.7)	Bacteria	Bacteria; Firmicutes; Clostridia; Clostridiales; Clostridiaceae; Clostridium; Clostridium sporogenes; Clostridium sporogenes ATCC 15579	Firmicutes	1		3589_4	3547_37, 3547_37, 3589_4	3583		3586_8	3584		3575_13	3587_15	3576_17	3578_20	3567_22	3563_23	1495_27, 3591_25		3553	3554	3458_39
Clostridium symbiosum WAL-14163 (742740.3)	Bacteria	Bacteria; Firmicutes; Clostridia; Clostridiales; Clostridiaceae; Clostridium; Clostridium symbiosum; Clostridium symbiosum WAL-14163	Firmicutes	1			1028_4, 2044_37	1045		2030_9, 2031_10	2029		2028_14	2032_16			2051_21	2033_24	4590_25, 897_25		2050	2048	2045_40
Clostridium symbiosum WAL-14673 (742741.3)	Bacteria	Bacteria; Firmicutes; Clostridia; Clostridiales; Clostridiaceae; Clostridium; Clostridium symbiosum; Clostridium symbiosum WAL-14673	Firmicutes	1			1481_37, 2266_4	2250		1466_9, 1467_10	1465		1464_14	1468_16			1488_21	1469_24	2117_25, 4053_25		1487	1485	1482_40
Collinsella aerofaciens ATCC 25986 (411903.6)	Bacteria	Bacteria; Actinobacteria; Actinobacteria (class); Coriobacteridae; Coriobacteriales; Coriobacterineae; Coriobacteriaceae; Collinsella; Collinsella aerofaciens; Collinsella aerofaciens ATCC 25986	Actinobacteria	1			32_37, 41_4			36_10, 37_9	40			24_16	35_18_19	35_18_19	25_21	34_24	26_25, 86_25		27	29	31_39
Collinsella intestinalis DSM 13280 (521003.7)	Bacteria	Bacteria; Actinobacteria; Actinobacteria (class); Coriobacteridae; Coriobacteriales; Coriobacterineae; Coriobacteriaceae; Collinsella; Collinsella intestinalis; Collinsella intestinalis DSM 13280	Actinobacteria	0
Collinsella stercoris DSM 13279 (445975.6)	Bacteria	Bacteria; Actinobacteria; Actinobacteria (class); Coriobacteridae; Coriobacteriales; Coriobacterineae; Coriobacteriaceae; Collinsella; Collinsella stercoris; Collinsella stercoris DSM 13279	Actinobacteria	0
Coprobacillus sp. 29_1 (469596.3)	Bacteria	Bacteria; Firmicutes; Erysipelotrichi; Erysipelotrichales; Erysipelotrichaceae; Coprobacillus; Coprobacillus sp. 29_1	Firmicutes	0
Coprococcus comes ATCC 27758 (470146.3)	Bacteria	Bacteria; Firmicutes; Clostridia; Clostridiales; Lachnospiraceae; Coprococcus; Coprococcus comes; Coprococcus comes ATCC 27758	Firmicutes	1		142_4	141_4, 142_4, 1465_37, 1465_37	1476		1474_8	1475			1490_15	1473_17_20_23	1473_17_20_23		1473_17_20_23			1467	1469	1471_39
Coprococcus eutactus ATCC 27759 (411474.6)	Bacteria	Bacteria; Firmicutes; Clostridia; Clostridiales; Lachnospiraceae; Coprococcus; Coprococcus eutactus; Coprococcus eutactus ATCC 27759	Firmicutes	0	1469
Corynebacterium ammoniagenes DSM 20306 (649754.3)	Bacteria	Bacteria; Actinobacteria; Actinobacteria (class); Actinobacteridae; Actinomycetales; Corynebacterineae; Corynebacteriaceae; Corynebacterium; Corynebacterium ammoniagenes; Corynebacterium ammoniagenes DSM 20306	Actinobacteria	0					363
Desulfovibrio piger ATCC 29098 (411464.8)	Bacteria	Bacteria; Proteobacteria; delta/epsilon subdivisions; Deltaproteobacteria; Desulfovibrionales; Desulfovibrionaceae; Desulfovibrio; Desulfovibrio piger; Desulfovibrio piger ATCC 29098	Proteobacteria	1		1938_4, 2114_4	1938_4, 2114_4, 2299_37, 2299_37	320		2327_9	162, 1819		163_14		1820_18_19	1820_18_19	164_21	1539_24, 161_24	1947_25		160	2301	2300_39
Desulfovibrio sp. 3_1_syn3 (457398.5)	Bacteria	Bacteria; Proteobacteria; delta/epsilon subdivisions; Deltaproteobacteria; Desulfovibrionales; Desulfovibrionaceae; Desulfovibrio; Desulfovibrio sp. 3_1_syn3	Proteobacteria	1		2951_4	2901_37, 2951_4, 570_4	2118		1189_10, 1190_9	12		10_14		11_18_19	11_18_19	677_21	393_24, 678_24	3097_25		452	43	390_40
Dorea longicatena DSM 13814 (411462.6)	Bacteria	Bacteria; Firmicutes; Clostridia; Clostridiales; Lachnospiraceae; Dorea; Dorea longicatena; Dorea longicatena DSM 13814	Firmicutes	1			1652_4, 1653_4, 236_37	200		240_10, 241_9	242		243_14			239_19	228_21	238_24	1210_25		229	232	235_39
Edwardsiella tarda ATCC 23685 (500638.3)	Bacteria	Bacteria; Proteobacteria; Gammaproteobacteria; Enterobacteriales; Enterobacteriaceae; Edwardsiella; Edwardsiella tarda; Edwardsiella tarda ATCC 23685	Proteobacteria	1	3087		1077_4, 2625_37, 2625_37	1076		1079_10, 1080_9	1081		1083_14	1078_16		1082_19	1084_21		2503_25		2624	1085	2501_39
Eggerthella sp. 1_3_56FAA (665943.3)	Bacteria	Bacteria; Actinobacteria; Actinobacteria (class); Coriobacteridae; Coriobacteriales; Coriobacterineae; Coriobacteriaceae; Eggerthella; Eggerthella sp. 1_3_56FAA	Actinobacteria	0															701_25
Enterobacter cancerogenus ATCC 35316 (500639.8)	Bacteria	Bacteria; Proteobacteria; Gammaproteobacteria; Enterobacteriales; Enterobacteriaceae; Enterobacter; Enterobacter cancerogenus; Enterobacter cancerogenus ATCC 35316	Proteobacteria	0	3006, 3365														1537_25
Enterobacteriaceae bacterium 9_2_54FAA (469613.3)	Bacteria	Bacteria; Proteobacteria; Gammaproteobacteria; Enterobacteriales; Enterobacteriaceae; unclassified Enterobacteriaceae; unclassified Enterobacteriaceae (miscellaneous); Enterobacteriaceae bacterium 9_2_54FAA	Proteobacteria	1	3730		120_4, 127_37, 127_37	121		117_9, 118_10, 1831_9	116, 1830		113_14	119_16	114_18	115_19	112_21	110_24	1815_26, 2319_25		126	111	2321_40
Enterococcus faecalis TX0104 (491074.3)	Bacteria	Bacteria; Firmicutes; Bacilli; Lactobacillales; Enterococcaceae; Enterococcus; Enterococcus faecalis; Enterococcus faecalis TX0104	Firmicutes	0															253_27
Enterococcus faecalis TX1322 (525278.3)	Bacteria	Bacteria; Firmicutes; Bacilli; Lactobacillales; Enterococcaceae; Enterococcus; Enterococcus faecalis; Enterococcus faecalis TX1322	Firmicutes	0															468_27
Enterococcus faecalis TX2134 (749518.3)	Bacteria	Bacteria; Firmicutes; Bacilli; Lactobacillales; Enterococcaceae; Enterococcus; Enterococcus faecalis; Enterococcus faecalis TX2134	Firmicutes	0															458_27
Enterococcus faecium DO (333849.6)	Bacteria	Bacteria; Firmicutes; Bacilli; Lactobacillales; Enterococcaceae; Enterococcus; Enterococcus faecium; Enterococcus faecium DO	Firmicutes	0
Enterococcus sp. 7L76 (657310.3)	Bacteria	Bacteria; Firmicutes; Bacilli; Lactobacillales; Enterococcaceae; Enterococcus; Enterococcus sp. 7L76	Firmicutes	0															58_27
Erysipelotrichaceae bacterium 3_1_53 (658659.3)	Bacteria	Bacteria; Firmicutes; Erysipelotrichi; Erysipelotrichales; Erysipelotrichaceae; unclassified Erysipelotrichaceae; unclassified Erysipelotrichaceae (miscellaneous); Erysipelotrichaceae bacterium 3_1_53	Firmicutes	0															3403_25
Erysipelotrichaceae bacterium 5_2_54FAA (552396.3)	Bacteria	Bacteria; Firmicutes; Erysipelotrichi; Erysipelotrichales; Erysipelotrichaceae; unclassified Erysipelotrichaceae; unclassified Erysipelotrichaceae (miscellaneous); Erysipelotrichaceae bacterium 5_2_54FAA	Firmicutes	0															2616_25
Escherichia coli O157:H7 str. Sakai (386585.9)	Bacteria	Bacteria; Proteobacteria; Gammaproteobacteria; Enterobacteriales; Enterobacteriaceae; Escherichia; Escherichia coli; Escherichia coli O157:H7; Escherichia coli O157:H7 str. Sakai	Proteobacteria	0	4404		2921_37, 2921_37												1940_25, 875_25				2920_39
Escherichia coli SE11 (409438.11)	Bacteria	Bacteria; Proteobacteria; Gammaproteobacteria; Enterobacteriales; Enterobacteriaceae; Escherichia; Escherichia coli; Escherichia coli SE11	Proteobacteria	0	3797		2427_37, 2427_37												1453_25				2426_39
Escherichia coli str. K-12 substr. MG1655 (511145.6)	Bacteria	Bacteria; Proteobacteria; Gammaproteobacteria; Enterobacteriales; Enterobacteriaceae; Escherichia; Escherichia coli; Escherichia coli K-12	Proteobacteria	0	3446		2051_37, 2051_37												1307_25				2050_39
Escherichia coli UTI89 (364106.7)	Bacteria	Bacteria; Proteobacteria; Gammaproteobacteria; Enterobacteriales; Enterobacteriaceae; Escherichia; Escherichia coli	Proteobacteria	0	3788		2258_37												1577_25, 2789_27				2257_39
Escherichia sp. 1_1_43 (457400.3)	Bacteria	Bacteria; Proteobacteria; Gammaproteobacteria; Enterobacteriales; Enterobacteriaceae; Escherichia; Escherichia sp. 1_1_43	Proteobacteria	0	1412
Escherichia sp. 3_2_53FAA (469598.5)	Bacteria	Bacteria; Proteobacteria; Gammaproteobacteria; Enterobacteriales; Enterobacteriaceae; Escherichia; Escherichia sp. 3_2_53FAA	Proteobacteria	0	4147		3249_37												2440_25				3248_39
Escherichia sp. 4_1_40B (457401.3)	Bacteria	Bacteria; Proteobacteria; Gammaproteobacteria; Enterobacteriales; Enterobacteriaceae; Escherichia; Escherichia sp. 4_1_40B	Proteobacteria	0	4337		46_37, 46_37												748_25				47_39
Eubacterium biforme DSM 3989 (518637.5)	Bacteria	Bacteria; Firmicutes; Erysipelotrichi; Erysipelotrichales; Erysipelotrichaceae; unclassified Erysipelotrichaceae; Eubacterium biforme; Eubacterium biforme DSM 3989	Firmicutes	0
Eubacterium dolichum DSM 3991 (428127.7)	Bacteria	Bacteria; Firmicutes; Erysipelotrichi; Erysipelotrichales; Erysipelotrichaceae; unclassified Erysipelotrichaceae; Eubacterium dolichum; Eubacterium dolichum DSM 3991	Firmicutes	0
Eubacterium hallii DSM 3353 (411469.3)	Bacteria	Bacteria; Firmicutes; Clostridia; Clostridiales; Eubacteriaceae; Eubacterium; Eubacterium hallii; Eubacterium hallii DSM 3353	Firmicutes	1			13_4, 2777_37, 2777_37	12		20_10, 320_9	22		15_14	11_16	14_18_19	14_18_19	16_21	10_24	453_27		7	9	18_39
Eubacterium rectale DSM 17629 (657318.4)	Bacteria	Bacteria; Firmicutes; Clostridia; Clostridiales; Eubacteriaceae; Eubacterium; Eubacterium rectale; Eubacterium rectale DSM 17629	Firmicutes	1	1766		1339_37, 1345_4, 1346_4	1951		1328_10, 1330_9	1331		1332_14		1327_18_19	1327_18_19	1333_21	1326_24	2449_25		1341	1335	1338_40
Eubacterium rectale M104/1 (657317.3)	Bacteria	Bacteria; Firmicutes; Clostridia; Clostridiales; Eubacteriaceae; Eubacterium; Eubacterium rectale; Eubacterium rectale M104/1	Firmicutes	1	2850	225_4	218_37, 224_4, 225_4	2669		208_10, 209_9	210		211_14		207_18_19	207_18_19	212_21	206_24	1467_25		220	214	217_40
Eubacterium siraeum 70/3 (657319.3)	Bacteria	Bacteria; Firmicutes; Clostridia; Clostridiales; Eubacteriaceae; Eubacterium; Eubacterium siraeum; Eubacterium siraeum 70/3	Firmicutes	0
Eubacterium siraeum DSM 15702 (428128.7)	Bacteria	Bacteria; Firmicutes; Clostridia; Clostridiales; Eubacteriaceae; Eubacterium; Eubacterium siraeum; Eubacterium siraeum DSM 15702	Firmicutes	0
Eubacterium ventriosum ATCC 27560 (411463.4)	Bacteria	Bacteria; Firmicutes; Clostridia; Clostridiales; Eubacteriaceae; Eubacterium; Eubacterium ventriosum; Eubacterium ventriosum ATCC 27560	Firmicutes	0
Faecalibacterium cf. prausnitzii KLE1255 (748224.3)	Bacteria	Bacteria; Firmicutes; Clostridia; Clostridiales; Ruminococcaceae; Faecalibacterium; Faecalibacterium prausnitzii; Faecalibacterium cf. prausnitzii KLE1255	Firmicutes	1			1535_37, 1548_4	1543		1540_10, 1541_9	1542		1544_14	1539_16	1538_18_19	1538_18_19	1528_21	1537_24	1269_25		1529	1531	1534_40
Faecalibacterium prausnitzii A2-165 (411483.3)	Bacteria	Bacteria; Firmicutes; Clostridia; Clostridiales; Ruminococcaceae; Faecalibacterium; Faecalibacterium prausnitzii; Faecalibacterium prausnitzii A2-165	Firmicutes	1		2303_4	2303_4			2296_8, 2297_9	2298		2299_14	2295_16	2294_17_20	2294_17_20	2285_22	2293_23	877_25		2286	2288	2291_40
Faecalibacterium prausnitzii L2-6 (718252.3)	Bacteria	Bacteria; Firmicutes; Clostridia; Clostridiales; Ruminococcaceae; Faecalibacterium; Faecalibacterium prausnitzii; Faecalibacterium prausnitzii L2-6	Firmicutes	1			1482_4, 1495_37	1487		1489_9, 1490_10	1488		1486_14	1491_16	1492_18_19	1492_18_19	1503_21	1493_24	1502_25		1501	1499	1496_40
Faecalibacterium prausnitzii SL3/3 (657322.3)	Bacteria	Bacteria; Firmicutes; Clostridia; Clostridiales; Ruminococcaceae; Faecalibacterium; Faecalibacterium prausnitzii; Faecalibacterium prausnitzii SL3/3	Firmicutes	1			2783_37, 2795_4			2788_10, 2789_9	2790		2791_14	2787_16	2786_18_19	2786_18_19	2776_21	2785_24	2674_25		2777	2779	2782_40
Fusobacterium gonidiaformans ATCC 25563 (469615.3)	Bacteria	Bacteria; Fusobacteria; Fusobacteria (class); Fusobacteriales; Fusobacteriaceae; Fusobacterium; Fusobacterium gonidiaformans; Fusobacterium gonidiaformans ATCC 25563	Fusobacteria	1			126_37, 126_37, 263_4	1022		1024_9, 1025_10	1023		1019_14	1026_16	1020_18	1021_19	1018_21	1017_24	1592_25, 30_27		1014, 1112	1015	127_39
Fusobacterium mortiferum ATCC 9817 (469616.3)	Bacteria	Bacteria; Fusobacteria; Fusobacteria (class); Fusobacteriales; Fusobacteriaceae; Fusobacterium; Fusobacterium mortiferum; Fusobacterium mortiferum ATCC 9817	Fusobacteria	1			1330_37, 1330_37, 1582_4	1652		1655_9, 1656_10	1653		1649_14	1657_16	1650_18	1651_19	1648_21	1646_24			1640, 667	1641	1331_39
Fusobacterium sp. 1_1_41FAA (469621.3)	Bacteria	Bacteria; Fusobacteria; Fusobacteria (class); Fusobacteriales; Fusobacteriaceae; Fusobacterium; Fusobacterium sp. 1_1_41FAA	Fusobacteria	1			2337_37, 2337_37, 610_4	742		755_9, 756_10	744		734_14	757_16	735_18	737_19	728_21	726_24	1008_27, 2010_27, 25_25		1695, 639	641	2336_39
Fusobacterium sp. 2_1_31 (469599.3)	Bacteria	Bacteria; Fusobacteria; Fusobacteria (class); Fusobacteriales; Fusobacteriaceae; Fusobacterium; Fusobacterium sp. 2_1_31	Fusobacteria	1			1860_37, 1860_37, 614_4	101		91_10, 92_9	99		115_14	90_16	114_18	112_19	120_21	122_24	2221_25, 483_27		1251, 585	583	1861_39
Fusobacterium sp. 3_1_27 (469602.3)	Bacteria	Bacteria; Fusobacteria; Fusobacteria (class); Fusobacteriales; Fusobacteriaceae; Fusobacterium; Fusobacterium sp. 3_1_27	Fusobacteria	1			1027_37, 1027_37, 681_4	983		992_9, 993_10	984		977_14	994_16	978_18	980_19	974_21	972_24	148_25, 641_27		377, 967	969	1028_39
Fusobacterium sp. 3_1_33 (469603.3)	Bacteria	Bacteria; Fusobacteria; Fusobacteria (class); Fusobacteriales; Fusobacteriaceae; Fusobacterium; Fusobacterium sp. 3_1_33	Fusobacteria	1			256_4, 935_37, 935_37	484		472_10, 473_9	482		492_14	471_16	491_18	489_19	496_21	497_24	1183_27, 1875_25, 296_27		1518, 502	500	936_39
Fusobacterium sp. 3_1_36A2 (469604.3)	Bacteria	Bacteria; Fusobacteria; Fusobacteria (class); Fusobacteriales; Fusobacteriaceae; Fusobacterium; Fusobacterium sp. 3_1_36A2	Fusobacteria	1			1308_4, 969_37, 969_37	1010		1000_10, 1001_9	1009		1017_14	999_16	1016_18	1014_19	1020_21	1022_24	1356_27, 2109_25		1029, 1958	1027	968_39
Fusobacterium sp. 3_1_5R (469605.3)	Bacteria	Bacteria; Fusobacteria; Fusobacteria (class); Fusobacteriales; Fusobacteriaceae; Fusobacterium; Fusobacterium sp. 3_1_5R	Fusobacteria	1			472_4, 610_37, 610_37	1443		1440_10, 1441_9	1442		1446_14	1439_16	1445_18	1444_19	1447_21	1448_24	1577_25, 173_27		1451, 200	1450	609_39
Fusobacterium sp. 4_1_13 (469606.3)	Bacteria	Bacteria; Fusobacteria; Fusobacteria (class); Fusobacteriales; Fusobacteriaceae; Fusobacterium; Fusobacterium sp. 4_1_13	Fusobacteria	1			1326_37, 1326_37, 324_4	1366		1357_10, 1358_9	1365		1376_14	1356_16	1375_18	1373_19	1379_21	1381_24	1184_25, 364_27		1385, 1943	1383	1325_39
Fusobacterium sp. 7_1 (457405.3)	Bacteria	Bacteria; Fusobacteria; Fusobacteria (class); Fusobacteriales; Fusobacteriaceae; Fusobacterium; Fusobacterium sp. 7_1	Fusobacteria	1			1322_4, 363_37, 363_37	245		255_9, 256_10	247		238_14	257_16	239_18	241_19	235_21	233_24	1279_27, 1451_25, 2149_27		2254, 2255, 228	230	364_39
Fusobacterium sp. D11 (556264.3)	Bacteria	Bacteria; Fusobacteria; Fusobacteria (class); Fusobacteriales; Fusobacteriaceae; Fusobacterium; Fusobacterium sp. D11	Fusobacteria	1			1349_4, 899_37, 899_37	845		855_9, 856_10	848		838_14	857_16	839_18	841_19	834_21	832_24	1295_27, 1650_25, 561_27		2264, 827	829	900_39
Fusobacterium sp. D12 (556263.3)	Bacteria	Bacteria; Fusobacteria; Fusobacteria (class); Fusobacteriales; Fusobacteriaceae; Fusobacterium; Fusobacterium sp. D12	Fusobacteria	1			1328_37, 1328_37, 1603_4	1870		1874_9, 1875_10	1871		1866_14	1876_16	1867_18	1868_19	1865_21	1863_24	1466_27, 617_25	100_32_31, 100_32_31, 101_32_31, 101_32_31, 99_32_31, 99_32_31	1857, 1956, 1957	1860	1329_39
Fusobacterium ulcerans ATCC 49185 (469617.3)	Bacteria	Bacteria; Fusobacteria; Fusobacteria (class); Fusobacteriales; Fusobacteriaceae; Fusobacterium; Fusobacterium ulcerans; Fusobacterium ulcerans ATCC 49185	Fusobacteria	1			1789_37, 1789_37, 2518_4	2780		2782_9, 2783_10	2781		2777_14	2784_16	2778_18	2779_19	2776_21	2775_24	1918_25, 212_27		2772, 397	2773	1790_39
Fusobacterium varium ATCC 27725 (469618.3)	Bacteria	Bacteria; Fusobacteria; Fusobacteria (class); Fusobacteriales; Fusobacteriaceae; Fusobacterium; Fusobacterium varium; Fusobacterium varium ATCC 27725	Fusobacteria	1		2256_4	2099_37, 2099_37, 2256_4	1494		1491_8	1493		1497_13	1490_15	1496_17	1495_20	1498_22	1499_23	1639_27, 2051_27, 969_25	1671_30, 1680_30, 1682_32, 1683_32_31, 1683_32_31	1119, 1502	1501	2100_39
Gordonibacter pamelaeae 7-10-1-b (657308.3)	Bacteria	Bacteria; Actinobacteria; Actinobacteria (class); Coriobacteridae; Coriobacteriales; Coriobacterineae; Coriobacteriaceae; Gordonibacter; Gordonibacter pamelaeae; Gordonibacter pamelaeae 7-10-1-b	Actinobacteria	1			1017_4, 1153_37, 1153_37	1078		1080_8				1268_15		1113_20	1267_22	1114_23	1266_25, 2720_25				1154_40
Helicobacter bilis ATCC 43879 (613026.4)	Bacteria	Bacteria; Proteobacteria; delta/epsilon subdivisions; Epsilonproteobacteria; Campylobacterales; Helicobacteraceae; Helicobacter; Helicobacter bilis; Helicobacter bilis ATCC 43879	Proteobacteria	0
Helicobacter canadensis MIT 98-5491 (537970.5)	Bacteria	Bacteria; Proteobacteria; delta/epsilon subdivisions; Epsilonproteobacteria; Campylobacterales; Helicobacteraceae; Helicobacter; Helicobacter canadensis; Helicobacter canadensis MIT 98-5491	Proteobacteria	0
Helicobacter cinaedi CCUG 18818 (537971.5)	Bacteria	Bacteria; Proteobacteria; delta/epsilon subdivisions; Epsilonproteobacteria; Campylobacterales; Helicobacteraceae; Helicobacter; Helicobacter cinaedi; Helicobacter cinaedi CCUG 18818	Proteobacteria	0
Helicobacter pullorum MIT 98-5489 (537972.5)	Bacteria	Bacteria; Proteobacteria; delta/epsilon subdivisions; Epsilonproteobacteria; Campylobacterales; Helicobacteraceae; Helicobacter; Helicobacter pullorum; Helicobacter pullorum MIT 98-5489	Proteobacteria	0
Helicobacter pylori 26695 (85962.1)	Bacteria	Bacteria; Proteobacteria; delta/epsilon subdivisions; Epsilonproteobacteria; Campylobacterales; Helicobacteraceae; Helicobacter; Helicobacter pylori; Helicobacter pylori 26695; Helicobacter pylori 26695	Proteobacteria	0
Helicobacter winghamensis ATCC BAA-430 (556267.4)	Bacteria	Bacteria; Proteobacteria; delta/epsilon subdivisions; Epsilonproteobacteria; Campylobacterales; Helicobacteraceae; Helicobacter; Helicobacter winghamensis; Helicobacter winghamensis ATCC BAA-430	Proteobacteria	0
Holdemania filiformis DSM 12042 (545696.5)	Bacteria	Bacteria; Firmicutes; Erysipelotrichi; Erysipelotrichales; Erysipelotrichaceae; Holdemania; Holdemania filiformis; Holdemania filiformis DSM 12042	Firmicutes	0		1836_4	1836_4												433_27
Klebsiella pneumoniae 1162281 (1037908.3)	Bacteria	Bacteria; Proteobacteria; Gammaproteobacteria; Enterobacteriales; Enterobacteriaceae; Klebsiella; Klebsiella pneumoniae; Klebsiella pneumoniae 1162281	Proteobacteria	1	674, 99		598_4, 605_37	599		595_9, 596_8	594		591_14	597_16	592_18	593_20	590_21	588_24	1297_27, 3012_25, 573_27	4980_28	604	589	2137_39
Klebsiella sp. 1_1_55 (469608.3)	Bacteria	Bacteria; Proteobacteria; Gammaproteobacteria; Enterobacteriales; Enterobacteriaceae; Klebsiella; Klebsiella sp. 1_1_55	Proteobacteria	1	3025, 3849		3097_37, 3097_37, 3104_4	3103		3106_10, 3107_9	3108			3105_16	3110_18	3109_19	3112_21	3114_24	3129_27, 3407_27, 4771_25		3098	3113	180_39
Lachnospiraceae bacterium 5_1_63FAA (658089.3)	Bacteria	Bacteria; Firmicutes; Clostridia; Clostridiales; Lachnospiraceae; unclassified Lachnospiraceae; Lachnospiraceae bacterium 5_1_63FAA	Firmicutes	0	1509														139_25
Lachnospiraceae bacterium 8_1_57FAA (665951.3)	Bacteria	Bacteria; Firmicutes; Clostridia; Clostridiales; Lachnospiraceae; unclassified Lachnospiraceae; Lachnospiraceae bacterium 8_1_57FAA	Firmicutes	1			448_4, 471_37	451		1720_9, 453_10	452		450_14	970_16			472_21		442_25		460	458	456_40
Lactobacillus acidophilus ATCC 4796 (525306.3)	Bacteria	Bacteria; Firmicutes; Bacilli; Lactobacillales; Lactobacillaceae; Lactobacillus; Lactobacillus acidophilus; Lactobacillus acidophilus ATCC 4796	Firmicutes	0															1547_27
Lactobacillus acidophilus NCFM (272621.3)	Bacteria	Bacteria; Firmicutes; Bacilli; Lactobacillales; Lactobacillaceae; Lactobacillus; Lactobacillus acidophilus; Lactobacillus acidophilus NCFM; Lactobacillus acidophilus NCFM	Firmicutes	0															561_27
Lactobacillus amylolyticus DSM 11664 (585524.3)	Bacteria	Bacteria; Firmicutes; Bacilli; Lactobacillales; Lactobacillaceae; Lactobacillus; Lactobacillus amylolyticus; Lactobacillus amylolyticus DSM 11664	Firmicutes	0															132_27
Lactobacillus antri DSM 16041 (525309.3)	Bacteria	Bacteria; Firmicutes; Bacilli; Lactobacillales; Lactobacillaceae; Lactobacillus; Lactobacillus antri; Lactobacillus antri DSM 16041	Firmicutes	0
Lactobacillus brevis ATCC 367 (387344.13)	Bacteria	Bacteria; Firmicutes; Bacilli; Lactobacillales; Lactobacillaceae; Lactobacillus; Lactobacillus brevis; Lactobacillus brevis ATCC 367	Firmicutes	0															1509_27, 1792_27
Lactobacillus brevis subsp. gravesensis ATCC 27305 (525310.3)	Bacteria	Bacteria; Firmicutes; Bacilli; Lactobacillales; Lactobacillaceae; Lactobacillus; Lactobacillus brevis; Lactobacillus brevis subsp. gravesensis; Lactobacillus brevis subsp. gravesensis ATCC 27305	Firmicutes	0															1058_27				135_39
Lactobacillus buchneri ATCC 11577 (525318.3)	Bacteria	Bacteria; Firmicutes; Bacilli; Lactobacillales; Lactobacillaceae; Lactobacillus; Lactobacillus buchneri; Lactobacillus buchneri ATCC 11577	Firmicutes	0															794_27				50_39
Lactobacillus casei ATCC 334 (321967.8)	Bacteria	Bacteria; Firmicutes; Bacilli; Lactobacillales; Lactobacillaceae; Lactobacillus; Lactobacillus casei; Lactobacillus casei ATCC 334	Firmicutes	0															2230_27
Lactobacillus casei BL23 (543734.3)	Bacteria	Bacteria; Firmicutes; Bacilli; Lactobacillales; Lactobacillaceae; Lactobacillus; Lactobacillus casei group; Lactobacillus casei	Firmicutes	0															2355_27
Lactobacillus crispatus 125-2-CHN (575595.3)	Bacteria	Bacteria; Firmicutes; Bacilli; Lactobacillales; Lactobacillaceae; Lactobacillus; Lactobacillus crispatus; Lactobacillus crispatus 125-2-CHN	Firmicutes	0															1198_26
Lactobacillus delbrueckii subsp. bulgaricus ATCC 11842 (390333.6)	Bacteria	Bacteria; Firmicutes; Bacilli; Lactobacillales; Lactobacillaceae; Lactobacillus; Lactobacillus delbrueckii; Lactobacillus delbrueckii subsp. bulgaricus	Firmicutes	0															83_27
Lactobacillus delbrueckii subsp. bulgaricus ATCC BAA-365 (321956.5)	Bacteria	Bacteria; Firmicutes; Bacilli; Lactobacillales; Lactobacillaceae; Lactobacillus; Lactobacillus delbrueckii; Lactobacillus delbrueckii subsp. bulgaricus; Lactobacillus delbrueckii subsp. bulgaricus ATCC BAA-365	Firmicutes	0															72_27
Lactobacillus fermentum ATCC 14931 (525325.3)	Bacteria	Bacteria; Firmicutes; Bacilli; Lactobacillales; Lactobacillaceae; Lactobacillus; Lactobacillus fermentum; Lactobacillus fermentum ATCC 14931	Firmicutes	0
Lactobacillus fermentum IFO 3956 (334390.3)	Bacteria	Bacteria; Firmicutes; Bacilli; Lactobacillales; Lactobacillaceae; Lactobacillus; Lactobacillus fermentum	Firmicutes	0
Lactobacillus gasseri ATCC 33323 (324831.10)	Bacteria	Bacteria; Firmicutes; Bacilli; Lactobacillales; Lactobacillaceae; Lactobacillus; Lactobacillus gasseri; Lactobacillus gasseri ATCC 33323	Firmicutes	0															1416_27
Lactobacillus helveticus DPC 4571 (405566.3)	Bacteria	Bacteria; Firmicutes; Bacilli; Lactobacillales; Lactobacillaceae; Lactobacillus; Lactobacillus helveticus; Lactobacillus helveticus DPC 4571	Firmicutes	0															42_27
Lactobacillus helveticus DSM 20075 (585520.4)	Bacteria	Bacteria; Firmicutes; Bacilli; Lactobacillales; Lactobacillaceae; Lactobacillus; Lactobacillus helveticus; Lactobacillus helveticus DSM 20075	Firmicutes	0															249_27
Lactobacillus hilgardii ATCC 8290 (525327.3)	Bacteria	Bacteria; Firmicutes; Bacilli; Lactobacillales; Lactobacillaceae; Lactobacillus; Lactobacillus hilgardii; Lactobacillus hilgardii ATCC 8290	Firmicutes	0															717_27				2120_39, 310_39
Lactobacillus johnsonii NCC 533 (257314.1)	Bacteria	Bacteria; Firmicutes; Bacilli; Lactobacillales; Lactobacillaceae; Lactobacillus; Lactobacillus johnsonii; Lactobacillus johnsonii NCC 533; Lactobacillus johnsonii NCC 533	Firmicutes	0
Lactobacillus paracasei subsp. paracasei 8700:2 (537973.8)	Bacteria	Bacteria; Firmicutes; Bacilli; Lactobacillales; Lactobacillaceae; Lactobacillus; Lactobacillus casei group; Lactobacillus paracasei; Lactobacillus paracasei subsp. paracasei; Lactobacillus paracasei subsp. paracasei 8700:2	Firmicutes	0															2287_27
Lactobacillus paracasei subsp. paracasei ATCC 25302 (525337.3)	Bacteria	Bacteria; Firmicutes; Bacilli; Lactobacillales; Lactobacillaceae; Lactobacillus; Lactobacillus casei group; Lactobacillus paracasei; Lactobacillus paracasei subsp. paracasei; Lactobacillus paracasei subsp. paracasei ATCC 25302	Firmicutes	0															1507_27
Lactobacillus plantarum 16 (1327988.3)	Bacteria	Bacteria; Firmicutes; Bacilli; Lactobacillales; Lactobacillaceae; Lactobacillus; Lactobacillus plantarum; Lactobacillus plantarum 16	Firmicutes	0
Lactobacillus plantarum subsp. plantarum ATCC 14917 (525338.3)	Bacteria	Bacteria; Firmicutes; Bacilli; Lactobacillales; Lactobacillaceae; Lactobacillus; Lactobacillus plantarum; Lactobacillus plantarum subsp. plantarum; Lactobacillus plantarum subsp. plantarum ATCC 14917	Firmicutes	0
Lactobacillus plantarum WCFS1 (220668.1)	Bacteria	Bacteria; Firmicutes; Bacilli; Lactobacillales; Lactobacillaceae; Lactobacillus; Lactobacillus plantarum; Lactobacillus plantarum WCFS1; Lactobacillus plantarum WCFS1	Firmicutes	0
Lactobacillus reuteri CF48-3A (525341.3)	Bacteria	Bacteria; Firmicutes; Bacilli; Lactobacillales; Lactobacillaceae; Lactobacillus; Lactobacillus reuteri; Lactobacillus reuteri CF48-3A	Firmicutes	1			69_4, 81_37, 81_37	70		65_9, 66_10	64		61_14	67_16	62_18	63_19	60_21	58_24	44_27, 56_27		75	59	82_40
Lactobacillus reuteri DSM 20016 (557436.4)	Bacteria	Bacteria; Firmicutes; Bacilli; Lactobacillales; Lactobacillaceae; Lactobacillus; Lactobacillus reuteri; Lactobacillus reuteri DSM 20016	Firmicutes	1			1717_37, 1717_37, 1729_4	1728		1732_10, 1733_9	1734		1737_14	1731_16	1736_18	1735_19	1738_21	1740_24	1743_27, 1755_27		1723	1739	1716_39
Lactobacillus reuteri JCM 1112 (557433.3)	Bacteria	Bacteria; Firmicutes; Bacilli; Lactobacillales; Lactobacillaceae; Lactobacillus; Lactobacillus reuteri	Firmicutes	1			1753_37, 1753_37, 1765_4	1764		1768_10, 1769_9	1770		1773_14	1767_16	1772_18	1771_19	1774_21	1776_24	1779_27, 1791_27		1759	1775	1752_39
Lactobacillus reuteri MM2-3 (585517.3)	Bacteria	Bacteria; Firmicutes; Bacilli; Lactobacillales; Lactobacillaceae; Lactobacillus; Lactobacillus reuteri; Lactobacillus reuteri MM2-3	Firmicutes	1			157_37, 157_37, 169_4	168		172_10, 173_9	174		177_14	171_16	176_18	175_19	178_21	180_24	182_27, 194_27		163	179	156_39
Lactobacillus reuteri MM4-1A (548485.3)	Bacteria	Bacteria; Firmicutes; Bacilli; Lactobacillales; Lactobacillaceae; Lactobacillus; Lactobacillus reuteri; Lactobacillus reuteri MM4-1A	Firmicutes	1			128_4, 140_37, 140_37	129		124_9, 125_10	123		120_14	126_16	121_18	122_19	119_21	117_24	103_27, 115_27		134	118	141_39
Lactobacillus reuteri SD2112 (491077.3)	Bacteria	Bacteria; Firmicutes; Bacilli; Lactobacillales; Lactobacillaceae; Lactobacillus; Lactobacillus reuteri; Lactobacillus reuteri SD2112	Firmicutes	1			105_37, 105_37, 93_4	94		89_9, 90_10	88		85_14	91_16	86_18	87_19	84_21	82_24	68_27, 80_27		99	83	106_40
Lactobacillus rhamnosus GG (568703.9)	Bacteria	Bacteria; Firmicutes; Bacilli; Lactobacillales; Lactobacillaceae; Lactobacillus; Lactobacillus rhamnosus; Lactobacillus rhamnosus GG	Firmicutes	0															2178_27
Lactobacillus rhamnosus LMS2-1 (525361.3)	Bacteria	Bacteria; Firmicutes; Bacilli; Lactobacillales; Lactobacillaceae; Lactobacillus; Lactobacillus rhamnosus; Lactobacillus rhamnosus LMS2-1	Firmicutes	0															2716_26
Lactobacillus ruminis ATCC 25644 (525362.3)	Bacteria	Bacteria; Firmicutes; Bacilli; Lactobacillales; Lactobacillaceae; Lactobacillus; Lactobacillus ruminis; Lactobacillus ruminis ATCC 25644	Firmicutes	0
Lactobacillus sakei subsp. sakei 23K (314315.12)	Bacteria	Bacteria; Firmicutes; Bacilli; Lactobacillales; Lactobacillaceae; Lactobacillus; Lactobacillus sakei; Lactobacillus sakei subsp. sakei; Lactobacillus sakei subsp. sakei 23K	Firmicutes	0
Lactobacillus salivarius ATCC 11741 (525364.3)	Bacteria	Bacteria; Firmicutes; Bacilli; Lactobacillales; Lactobacillaceae; Lactobacillus; Lactobacillus salivarius; Lactobacillus salivarius ATCC 11741	Firmicutes	0
Lactobacillus salivarius UCC118 (362948.14)	Bacteria	Bacteria; Firmicutes; Bacilli; Lactobacillales; Lactobacillaceae; Lactobacillus; Lactobacillus salivarius; Lactobacillus salivarius UCC118	Firmicutes	0
Lactobacillus ultunensis DSM 16047 (525365.3)	Bacteria	Bacteria; Firmicutes; Bacilli; Lactobacillales; Lactobacillaceae; Lactobacillus; Lactobacillus ultunensis; Lactobacillus ultunensis DSM 16047	Firmicutes	0															1040_27
Leuconostoc mesenteroides subsp. cremoris ATCC 19254 (586220.3)	Bacteria	Bacteria; Firmicutes; Bacilli; Lactobacillales; Leuconostocaceae; Leuconostoc; Leuconostoc mesenteroides; Leuconostoc mesenteroides subsp. cremoris; Leuconostoc mesenteroides subsp. cremoris ATCC 19254	Firmicutes	0
Listeria grayi DSM 20601 (525367.9)	Bacteria	Bacteria; Firmicutes; Bacilli; Bacillales; Listeriaceae; Listeria; Listeria grayi; Listeria grayi DSM 20601	Firmicutes	0
Listeria monocytogenes str. 1/2a F6854 (267409.1)	Bacteria	Bacteria; Firmicutes; Bacilli; Bacillales; Listeriaceae; Listeria; Listeria monocytogenes; Listeria monocytogenes str. 1/2a F6854; Listeria monocytogenes str. 1/2a F6854	Firmicutes	1		284_4	284_4, 340_37, 340_37	283		287_10	289		292_13	286_15	291_17	290_20	293_22	295_24	277_27, 305_27, 323_27		278	294	339_39
Megamonas hypermegale ART12/1 (657316.3)	Bacteria	Bacteria; Firmicutes; Negativicutes; Selenomonadales; Veillonellaceae; Megamonas; Megamonas hypermegale; Megamonas hypermegale ART12/1	Firmicutes	1			2004_37, 2004_37, 202_4	200, 201		2060_8, 2061_9	2062, 2063		2066_13	2059_15	2065_17	2064_20	2058_21	2057_24	1442_26, 194_25, 2662_25		2056	193	2005_40
Mitsuokella multacida DSM 20544 (500635.8)	Bacteria	Bacteria; Firmicutes; Clostridia; Clostridiales; Veillonellaceae; Mitsuokella; Mitsuokella multacida; Mitsuokella multacida DSM 20544	Firmicutes	1		1569_4, 881_4	1569_4, 48_37, 48_37, 881_4	882		44_8	42		39_13	45_15	40_17	41_20	46_22	47_23	238_27, 968_25		49	50	51_39
Oxalobacter formigenes HOxBLS (556268.6)	Bacteria	Bacteria; Proteobacteria; Betaproteobacteria; Burkholderiales; Oxalobacteraceae; Oxalobacter; Oxalobacter formigenes; Oxalobacter formigenes HOxBLS	Proteobacteria	0															2221_27
Oxalobacter formigenes OXCC13 (556269.4)	Bacteria	Bacteria; Proteobacteria; Betaproteobacteria; Burkholderiales; Oxalobacteraceae; Oxalobacter; Oxalobacter formigenes; Oxalobacter formigenes OXCC13	Proteobacteria	0															958_27
Parabacteroides distasonis ATCC 8503 (435591.10)	Bacteria	Bacteria; Bacteroidetes; Bacteroidetes (class); Bacteroidales; Porphyromonadaceae; Parabacteroides.	Bacteroidetes	1			1014_4, 3224_4, 3225_4, 3724_37	961		1009_9, 1011_10_21	1009_9		1008_16_14	1008_16_14	1010_18_19	1010_18_19	1011_10_21	765_24	1169_27, 3143_27		1287	3726	3722_39
Parabacteroides johnsonii DSM 18315 (537006.5)	Bacteria	Bacteria; Bacteroidetes/Chlorobi group; Bacteroidetes; Bacteroidia; Bacteroidales; Porphyromonadaceae; Parabacteroides; Parabacteroides johnsonii; Parabacteroides johnsonii DSM 18315	Bacteroidetes	1			1780_4, 3861_4, 745_37	1262		1253_10_21, 1255_9	1255_9		1256_16_14	1256_16_14	1254_18_19	1254_18_19	1253_10_21	2297_24	2296_27, 286_27		1536	747	743_39
Parabacteroides merdae ATCC 43184 (411477.4)	Bacteria	Bacteria; Bacteroidetes/Chlorobi group; Bacteroidetes; Bacteroidia; Bacteroidales; Porphyromonadaceae; Parabacteroides; Parabacteroides merdae; Parabacteroides merdae ATCC 43184	Bacteroidetes	1			979_37	2553		2560_9, 2562_10_21	2560_9		2559_16_14	2559_16_14	2561_18_19	2561_18_19	2562_10_21	2950_24	138_27, 2951_27		2263	981	977_39
Parabacteroides sp. D13 (563193.3)	Bacteria	Bacteria; Bacteroidetes/Chlorobi group; Bacteroidetes; Bacteroidia; Bacteroidales; Porphyromonadaceae; Parabacteroides; Parabacteroides sp. D13	Bacteroidetes	1			1803_4, 243_4, 244_4, 3978_37	1665		1798_9, 1800_10_21	1798_9		1797_16_14	1797_16_14	1799_18_19	1799_18_19	1800_10_21	1526_24	1964_27, 855_27		2267	3980	3976_39
Parvimonas micra ATCC 33270 (411465.10)	Bacteria	Bacteria; Firmicutes; Clostridia; Clostridiales; Clostridiales incertae sedis; Clostridiales Family XI. Incertae Sedis; Parvimonas; Parvimonas micra; Parvimonas micra ATCC 33270	Firmicutes	0
Pediococcus acidilactici 7_4 (563194.3)	Bacteria	Bacteria; Firmicutes; Bacilli; Lactobacillales; Lactobacillaceae; Pediococcus; Pediococcus acidilactici; Pediococcus acidilactici 7_4	Firmicutes	0															1101_27, 1102_27
Pediococcus acidilactici DSM 20284 (862514.3)	Bacteria	Bacteria; Firmicutes; Bacilli; Lactobacillales; Lactobacillaceae; Pediococcus; Pediococcus acidilactici; Pediococcus acidilactici DSM 20284	Firmicutes	0
Phascolarctobacterium sp. YIT 12067 (626939.3)	Bacteria	Bacteria; Firmicutes; Negativicutes; Selenomonadales; Acidaminococcaceae; Phascolarctobacterium; Phascolarctobacterium sp. YIT 12067	Firmicutes	1			684_37, 684_37, 704_4, 705_4			211_10, 212_9	213		215_14	210_16	209_18_19	209_18_19	202_21	208_24	1277_25, 1398_26, 203_25	1260_32_31, 1260_32_31, 1261_32_31, 1261_32_31	204	207	682_40
Prevotella copri DSM 18205 (537011.5)	Bacteria	Bacteria; Bacteroidetes/Chlorobi group; Bacteroidetes; Bacteroidia; Bacteroidales; Prevotellaceae; Prevotella; Prevotella copri; Prevotella copri DSM 18205	Bacteroidetes	0
Prevotella salivae DSM 15606 (888832.3)	Bacteria	Bacteria; Bacteroidetes/Chlorobi group; Bacteroidetes; Bacteroidia; Bacteroidales; Prevotellaceae; Prevotella; Prevotella salivae; Prevotella salivae DSM 15606	Bacteroidetes	0			1807_37												2040_26		2039	2036	1805_40
Proteus penneri ATCC 35198 (471881.3)	Bacteria	Bacteria; Proteobacteria; Gammaproteobacteria; Enterobacteriales; Enterobacteriaceae; Proteus; Proteus penneri; Proteus penneri ATCC 35198	Proteobacteria	0	1080, 1081														3907_25
Providencia alcalifaciens DSM 30120 (520999.6)	Bacteria	Bacteria; Proteobacteria; Gammaproteobacteria; Enterobacteriales; Enterobacteriaceae; Providencia; Providencia alcalifaciens; Providencia alcalifaciens DSM 30120	Proteobacteria	0	2234														1592_25
Providencia rettgeri DSM 1131 (521000.6)	Bacteria	Bacteria; Proteobacteria; Gammaproteobacteria; Enterobacteriales; Enterobacteriaceae; Providencia; Providencia rettgeri; Providencia rettgeri DSM 1131	Proteobacteria	0	1004														1832_25
Providencia rustigianii DSM 4541 (500637.6)	Bacteria	Bacteria; Proteobacteria; Gammaproteobacteria; Enterobacteriales; Enterobacteriaceae; Providencia; Providencia rustigianii; Providencia rustigianii DSM 4541	Proteobacteria	0	1544, 6450														3253_25, 3694_25
Providencia stuartii ATCC 25827 (471874.6)	Bacteria	Bacteria; Proteobacteria; Gammaproteobacteria; Enterobacteriales; Enterobacteriaceae; Providencia; Providencia stuartii; Providencia stuartii ATCC 25827	Proteobacteria	0	2839														1884_25
Ralstonia sp. 5_7_47FAA (658664.3)	Bacteria	Bacteria; Proteobacteria; Betaproteobacteria; Burkholderiales; Burkholderiaceae; Ralstonia; Ralstonia sp. 5_7_47FAA	Proteobacteria	0			2978_3, 3003_37												2768_27, 2996_25		3004	2503, 3002	2998_39
Roseburia intestinalis L1-82 (536231.5)	Bacteria	Bacteria; Firmicutes; Clostridia; Clostridiales; Lachnospiraceae; Roseburia; Roseburia intestinalis; Roseburia intestinalis L1-82	Firmicutes	0			2037_4	1575		1571_9, 1572_8	1570		1569_14	1573_16			1568_21	1574_24				2224
Roseburia inulinivorans DSM 16841 (622312.4)	Bacteria	Bacteria; Firmicutes; Clostridia; Clostridiales; Lachnospiraceae; Roseburia; Roseburia inulinivorans; Roseburia inulinivorans DSM 16841	Firmicutes	1			1648_4, 1664_37			1654_10, 1655_9	1656		1657_14	1653_16			1658_21	1650_24, 1651_24			1667	1660	1663_39
Ruminococcaceae bacterium D16 (552398.3)	Bacteria	Bacteria; Firmicutes; Clostridia; Clostridiales; Ruminococcaceae; unclassified Ruminococcaceae; Ruminococcaceae bacterium D16	Firmicutes	1			2135_4, 782_37	2137		2139_9, 2140_10	2138		2136_14	2141_16	2142_18_19	2142_18_19	2143_21	780_24	231_25		788	786	783_40
Ruminococcus bromii L2-63 (657321.5)	Bacteria	Bacteria; Firmicutes; Clostridia; Clostridiales; Ruminococcaceae; Ruminococcus; Ruminococcus bromii; Ruminococcus bromii L2-63	Firmicutes	0															1724_25
Ruminococcus gnavus ATCC 29149 (411470.6)	Bacteria	Bacteria; Firmicutes; Clostridia; Clostridiales; Ruminococcaceae; Ruminococcus; Ruminococcus gnavus; Ruminococcus gnavus ATCC 29149	Firmicutes	1			2874_37, 2894_4	2892		2890_10, 2901_9	2891		2893_14	2900_16	2889_18_19	2889_18_19	2872_21	2888_24	1025_27, 2899_25		2882	2884	2886_39
Ruminococcus lactaris ATCC 29176 (471875.6)	Bacteria	Bacteria; Firmicutes; Clostridia; Clostridiales; Ruminococcaceae; Ruminococcus; Ruminococcus lactaris; Ruminococcus lactaris ATCC 29176	Firmicutes	1			1241_37, 1800_4, 1801_4	1219		1215_9, 1221_10	1220		1218_14	1216_16	1222_18_19	1222_18_19	1242_21	1223_24	1217_25		1235	1232	1230_39
Ruminococcus obeum A2-162 (657314.3)	Bacteria	Bacteria; Firmicutes; Clostridia; Clostridiales; Ruminococcaceae; Ruminococcus; Ruminococcus obeum; Ruminococcus obeum A2-162	Firmicutes	1	2309		2269_4, 2953_37, 2953_37, 421_4, 422_4	2265		2253_8, 2254_8	2251		2250_13	2255_15_17_20	2255_15_17_20	2255_15_17_20	2260_22	2256_23	1341_25, 1694_27		2259	2257	2952_40
Ruminococcus sp. 18P13 (213810.4)	Bacteria	Bacteria; Firmicutes; Clostridia; Clostridiales; Ruminococcaceae; Ruminococcus; Ruminococcus sp. 18P13	Firmicutes	0															1998_25
Ruminococcus sp. 5_1_39BFAA (457412.4)	Bacteria	Bacteria; Firmicutes; Clostridia; Clostridiales; Ruminococcaceae; Ruminococcus; Ruminococcus sp. 5_1_39BFAA	Firmicutes	1	1189		1727_4, 216_4, 82_37	2202		1225_10, 1226_9	1227		1228_14			1224_19	1219_21	1223_24	1851_27, 2168_25		1220	1222	81_39
Ruminococcus sp. SR1/5 (657323.3)	Bacteria	Bacteria; Firmicutes; Clostridia; Clostridiales; Ruminococcaceae; Ruminococcus; Ruminococcus sp. SR1/5	Firmicutes	1	835		1702_4, 1703_4, 185_37, 837_4	244		246_9, 247_10, 248_10	245		243_14			249_19	254_21	250_24	1667_26, 2049_25		253	251	186_40
Ruminococcus torques ATCC 27756 (411460.6)	Bacteria	Bacteria; Firmicutes; Clostridia; Clostridiales; Ruminococcaceae; Ruminococcus; Ruminococcus torques; Ruminococcus torques ATCC 27756	Firmicutes	1			534_4, 557_37	537		421_9, 539_10	538		536_14	10_16			558_21		529_25		546	544	542_40
Ruminococcus torques L2-14 (657313.3)	Bacteria	Bacteria; Firmicutes; Clostridia; Clostridiales; Ruminococcaceae; Ruminococcus; Ruminococcus torques; Ruminococcus torques L2-14	Firmicutes	1			147_37, 147_37, 2840_4, 2841_4	75		77_8, 78_8	76		74_13	72_15	79_17_20	79_17_20	148_22	80_23	73_25		93	90	87_40
Salmonella enterica subsp. enterica serovar Typhimurium str. (946034.3)	Bacteria	Bacteria; Proteobacteria; Gammaproteobacteria; Enterobacteriales; Enterobacteriaceae; Salmonella; Salmonella enterica; Salmonella enterica subsp. enterica; Salmonella enterica subsp. enterica serovar Typhimurium; AERV00000000.gb Salmonella enterica subsp. enterica serovar Typhimurium str.	Proteobacteria	1	86	3164_4	3157_37, 3157_37, 3164_4	3163		3166_8	3168		3171_13	3165_15	3170_17	3169_20	3172_21	3174_23	2836_25, 3189_27, 4173_27		3158	3173	3156_39
Streptococcus anginosus 1_2_62CV (742820.3)	Bacteria	Bacteria; Firmicutes; Bacilli; Lactobacillales; Streptococcaceae; Streptococcus; Streptococcus anginosus group; Streptococcus anginosus; Streptococcus anginosus 1_2_62CV	Firmicutes	0
Streptococcus equinus ATCC 9812 (525379.3)	Bacteria	Bacteria; Firmicutes; Bacilli; Lactobacillales; Streptococcaceae; Streptococcus; Streptococcus equinus; Streptococcus equinus ATCC 9812	Firmicutes	0
Streptococcus infantarius subsp. infantarius ATCC BAA-102 (471872.6)	Bacteria	Bacteria; Firmicutes; Bacilli; Lactobacillales; Streptococcaceae; Streptococcus; Streptococcus infantarius; Streptococcus infantarius subsp. infantarius; Streptococcus infantarius subsp. infantarius ATCC BAA-102	Firmicutes	0
Streptococcus sp. 2_1_36FAA (469609.3)	Bacteria	Bacteria; Firmicutes; Bacilli; Lactobacillales; Streptococcaceae; Streptococcus; Streptococcus sp. 2_1_36FAA	Firmicutes	0
Subdoligranulum variabile DSM 15176 (411471.5)	Bacteria	Bacteria; Firmicutes; Clostridia; Clostridiales; Ruminococcaceae; Subdoligranulum; Subdoligranulum variabile; Subdoligranulum variabile DSM 15176	Firmicutes	1			1005_37, 1015_4, 4178_37, 4188_4	1013, 4186		1010_9_10, 1010_9_10, 1011_9, 4183_9_10, 4183_9_10, 4184_9	1012, 4185		1014_14, 4187_14	1009_16, 4182_16	1008_18_19, 4181_18_19	1008_18_19, 4181_18_19	4171_21, 998_21	1007_24, 4180_24			4172, 999	1001, 4174	1004_40, 4177_40
Succinatimonas hippei YIT 12066 (762983.3)	Bacteria	Bacteria; Proteobacteria; Gammaproteobacteria; Aeromonadales; Succinivibrionaceae; Succinatimonas; Succinatimonas hippei; Succinatimonas hippei YIT 12066	Proteobacteria	0																313_28
Sutterella wadsworthensis 3_1_45B (742821.3)	Bacteria	Bacteria; Proteobacteria; Betaproteobacteria; Burkholderiales; Sutterellaceae; Sutterella; Sutterella wadsworthensis; Sutterella wadsworthensis 3_1_45B	Proteobacteria	0
Veillonella sp. 3_1_44 (457416.3)	Bacteria	Bacteria; Firmicutes; Clostridia; Clostridiales; Veillonellaceae; Veillonella; Veillonella sp. 3_1_44	Firmicutes	1			295_37, 295_37, 519_4, 520_4, 521_4	518		527_8, 528_9	529		532_13	526_15	531_17	530_20	525_21	517_24	293_27, 516_25, 824_25	1284_32_31, 1284_32_31, 1285_32_31, 1285_32_31	296	297	298_39
Veillonella sp. 6_1_27 (450749.3)	Bacteria	Bacteria; Firmicutes; Clostridia; Clostridiales; Veillonellaceae; Veillonella; Veillonella sp. 6_1_27	Firmicutes	1			291_37, 291_37, 510_4, 511_4, 512_4	509		518_8, 519_9	520		523_13	517_15	521_17_20, 522_17	521_17_20	516_21	508_24	1127_27, 289_27, 507_25, 862_25	1741_32_31, 1741_32_31, 1742_32_31, 1742_32_31	292	293	294_39
Weissella paramesenteroides ATCC 33313 (585506.3)	Bacteria	Bacteria; Firmicutes; Bacilli; Lactobacillales; Leuconostocaceae; Weissella; Weissella paramesenteroides; Weissella paramesenteroides ATCC 33313	Firmicutes	0

## Sheet: Table S5
Supplementary Table 5. Folate biosynthesis subsystem, HGM genomes. PEG numbers of each functional role found in the subsystem for the 256 HGM genomes.
Organism	Domain	Taxonomy	Phylum	Notes	Prediction	FolE1	FolE2	folQ	folQ2	folQ3	FolB	ptpS-III	FolK	FolP	FOLplike	pabAc	pabAb	pabAa	FolCDHFS	FolCFPGS	FolC2	Dhfr0	Dhfr2	Dhfr1		Functional role abbreviation	Full functional role name
Acidaminococcus sp. D21 (563191.3)	Bacteria	Bacteria; Firmicutes; Clostridia; Clostridiales; Veillonellaceae; Acidaminococcus; Acidaminococcus sp. D21	Firmicutes		0		2063							2064			977		1040	1040						FolE1	GTP cyclohydrolase I (EC 3.5.4.16) type 1
Acinetobacter junii SH205 (575587.3)	Bacteria	Bacteria; Proteobacteria; Gammaproteobacteria; Pseudomonadales; Moraxellaceae; Acinetobacter; Acinetobacter junii; Acinetobacter junii SH205	Proteobacteria		1	366					657		2663, 658	158		1405	373	1767	905	905		2518				FolE2	GTP cyclohydrolase I (EC 3.5.4.16) type 2
Actinomyces odontolyticus ATCC 17982 (411466.7)	Bacteria	Bacteria; Actinobacteria; Actinobacteria (class); Actinobacteridae; Actinomycetales; Actinomycineae; Actinomycetaceae; Actinomyces; Actinomyces odontolyticus; Actinomyces odontolyticus ATCC 17982	Actinobacteria		0	948					950		950	949			745		1342	1342		14				folQ	Dihydroneopterin triphosphate pyrophosphohydolase
Alistipes indistinctus YIT 12060 (742725.3)	Bacteria	Bacteria; Bacteroidetes/Chlorobi group; Bacteroidetes; Bacteroidia; Bacteroidales; Rikenellaceae; Alistipes; Alistipes indistinctus; Alistipes indistinctus YIT 12060	Bacteroidetes		0	1067					833		876	1533			1750		1084	1084		226				folQ2	Dihydroneopterin triphosphate pyrophosphohydolase type 2
Anaerococcus hydrogenalis DSM 7454 (561177.4)	Bacteria	Bacteria; Firmicutes; Clostridia; Clostridiales; Clostridiales incertae sedis; Clostridiales Family XI. Incertae Sedis; Anaerococcus; Anaerococcus hydrogenalis; Anaerococcus hydrogenalis DSM 7454	Firmicutes		0														769	769		1690				folQ3	Putative DHNTP pyrophosphatase
Anaerofustis stercorihominis DSM 17244 (445971.6)	Bacteria	Bacteria; Firmicutes; Clostridia; Clostridiales; Eubacteriaceae; Anaerofustis; Anaerofustis stercorihominis; Anaerofustis stercorihominis DSM 17244	Firmicutes		0														980	980						FolB	Dihydroneopterin aldolase (EC 4.1.2.25)
Anaerostipes caccae DSM 14662 (411490.6)	Bacteria	Bacteria; Firmicutes; Clostridia; Clostridiales; Lachnospiraceae; Anaerostipes; Anaerostipes caccae; Anaerostipes caccae DSM 14662	Firmicutes		1	1832				1061	1059		1059	1060		3126	3128	3127	1062, 217	1062, 217		154				ptpS-III	Folate biosynthesis protein PTPS-III, catalyzes a reaction that bypasses dihydroneopterin aldolase (FolB)
Anaerostipes sp. 3_2_56FAA (665937.3)	Bacteria	Bacteria; Firmicutes; Clostridia; Clostridiales; Lachnospiraceae; Anaerostipes; Anaerostipes sp. 3_2_56FAA	Firmicutes		1	3443, 3444				167	165		165	166		329, 330	332	331	168, 169, 3012	168, 169, 3012		2693, 3239				FolK	2-amino-4-hydroxy-6-hydroxymethyldihydropteridine pyrophosphokinase (EC 2.7.6.3)
Anaerotruncus colihominis DSM 17241 (445972.6)	Bacteria	Bacteria; Firmicutes; Clostridia; Clostridiales; Ruminococcaceae; Anaerotruncus; Anaerotruncus colihominis; Anaerotruncus colihominis DSM 17241	Firmicutes		0														1843	1843		3604				FolP	Dihydropteroate synthase (EC 2.5.1.15)
Bacillus subtilis subsp. subtilis str. 168 (224308.1)	Bacteria	Bacteria; Firmicutes; Bacilli; Bacillales; Bacillaceae; Bacillus; Bacillus subtilis; Bacillus subtilis subsp. subtilis; Bacillus subtilis subsp. subtilis str. 168; Bacillus subtilis subsp. subtilis str. 168	Firmicutes		1	2282	335				78		79	77		76	75	74	2811	2811		2187, 3729, 4082				FOLplike	Related to Dihydropteroate synthase
Bacteroides caccae ATCC 43185 (411901.7)	Bacteria	Bacteria; Bacteroidetes/Chlorobi group; Bacteroidetes; Bacteroidia; Bacteroidales; Bacteroidaceae; Bacteroides; Bacteroides caccae; Bacteroides caccae ATCC 43185	Bacteroidetes		1	1496					2856		1308, 643	3021		631	395	632	2402	2402		2984				pabAc	Aminodeoxychorismate lyase (EC 4.1.3.38)
Bacteroides capillosus ATCC 29799 (411467.6)	Bacteria	Bacteria; Bacteroidetes/Chlorobi group; Bacteroidetes; Bacteroidia; Bacteroidales; Bacteroidaceae; Bacteroides; Bacteroides capillosus; Bacteroides capillosus ATCC 29799	Firmicutes	Firmicutes according to NCBI taxonomy	0																	3306, 3381				pabAb	Para-aminobenzoate synthase, amidotransferase component (EC 2.6.1.85)
Bacteroides cellulosilyticus DSM 14838 (537012.5)	Bacteria	Bacteria; Bacteroidetes/Chlorobi group; Bacteroidetes; Bacteroidia; Bacteroidales; Bacteroidaceae; Bacteroides; Bacteroides cellulosilyticus; Bacteroides cellulosilyticus DSM 14838	Bacteroidetes		1	681					745		1806, 4178	1042		4336	3651	4337, 4338	513	513		843				pabAa	Para-aminobenzoate synthase, aminase component (EC 2.6.1.85)
Bacteroides coprocola DSM 17136 (470145.6)	Bacteria	Bacteria; Bacteroidetes/Chlorobi group; Bacteroidetes; Bacteroidia; Bacteroidales; Bacteroidaceae; Bacteroides; Bacteroides coprocola; Bacteroides coprocola DSM 17136	Bacteroidetes		1	2610					923		2537, 447	3290		2942	3582	2941	3091	3091		404, 901				FolCDHFS	Dihydrofolate synthase (EC 6.3.2.12)
Bacteroides coprophilus DSM 18228 (547042.5)	Bacteria	Bacteria; Bacteroidetes/Chlorobi group; Bacteroidetes; Bacteroidia; Bacteroidales; Bacteroidaceae; Bacteroides; Bacteroides coprophilus; Bacteroides coprophilus DSM 18228	Bacteroidetes		1	2034					3264		2204, 288	265		1283	2411	1282	3048	3048		1934, 3111				FolCFPGS	Folylpolyglutamate synthase (EC 6.3.2.17)
Bacteroides dorei DSM 17855 (483217.6)	Bacteria	Bacteria; Bacteroidetes/Chlorobi group; Bacteroidetes; Bacteroidia; Bacteroidales; Bacteroidaceae; Bacteroides; Bacteroides dorei; Bacteroides dorei DSM 17855	Bacteroidetes		1	1163					554	3292	2389	1110		3360	701	3359	3470	3470						FolC2	Alternative Folylglutamate Synthase
Bacteroides eggerthii 1_2_48FAA (665953.3)	Bacteria	Bacteria; Bacteroidetes/Chlorobi group; Bacteroidetes; Bacteroidia; Bacteroidales; Bacteroidaceae; Bacteroides; Bacteroides eggerthii; Bacteroides eggerthii 1_2_48FAA	Bacteroidetes		1	1988					1937		1012, 2693	766		1507	3137	1508	3013	3013		1809, 3152				Dhfr0	Dihydrofolate reductase (EC 1.5.1.3)
Bacteroides eggerthii DSM 20697 (483216.6)	Bacteria	Bacteria; Bacteroidetes/Chlorobi group; Bacteroidetes; Bacteroidia; Bacteroidales; Bacteroidaceae; Bacteroides; Bacteroides eggerthii; Bacteroides eggerthii DSM 20697	Bacteroidetes		1	109					168		2185, 3073	3316		1481	1432	1482	1317	1317		294				Dhfr2	Alternative dihydrofolate reductase 2
Bacteroides finegoldii DSM 17565 (483215.6)	Bacteria	Bacteria; Bacteroidetes/Chlorobi group; Bacteroidetes; Bacteroidia; Bacteroidales; Bacteroidaceae; Bacteroides; Bacteroides finegoldii; Bacteroides finegoldii DSM 17565	Bacteroidetes		0	727					1625		2798, 3557	2834			1714		4134	4134		1525, 2403				Dhfr1	FolM Alternative dihydrofolate reductase 1
Bacteroides fragilis 3_1_12 (457424.5)	Bacteria	Bacteria; Bacteroidetes/Chlorobi group; Bacteroidetes; Bacteroidia; Bacteroidales; Bacteroidaceae; Bacteroides; Bacteroides fragilis; Bacteroides fragilis 3_1_12	Bacteroidetes		1	3709					3611		1245, 2866	2517		1256	1631	1255	2991	2991		1044, 3511
Bacteroides fragilis NCTC 9343 (272559.17)	Bacteria	Bacteria; Bacteroidetes/Chlorobi group; Bacteroidetes; Bacteroidia; Bacteroidales; Bacteroidaceae; Bacteroides; Bacteroides fragilis; Bacteroides fragilis NCTC 9343	Bacteroidetes		1	3810					3696		2273, 68	392		2338	2687	2337	2872	2872		1235, 1698, 3598
Bacteroides fragilis YCH46 (295405.3)	Bacteria	Bacteria; Bacteroidetes/Chlorobi group; Bacteroidetes; Bacteroidetes (class); Bacteroidales; Bacteroidaceae; Bacteroides; Bacteroides fragilis; Bacteroides fragilis YCH46; Bacteroides fragilis YCH46	Bacteroidetes		1	4007					3883		1946, 987	35		1958	2760	1957	3199	3199		2267, 3471, 3788
Bacteroides intestinalis DSM 17393 (471870.8)	Bacteria	Bacteria; Bacteroidetes/Chlorobi group; Bacteroidetes; Bacteroidia; Bacteroidales; Bacteroidaceae; Bacteroides; Bacteroides intestinalis; Bacteroides intestinalis DSM 17393	Bacteroidetes		1	120					279		2113, 964	638		1902	1784	1901	3270	3270		3571, 4720
Bacteroides ovatus ATCC 8483 (411476.11)	Bacteria	Bacteria; Bacteroidetes/Chlorobi group; Bacteroidetes; Bacteroidia; Bacteroidales; Bacteroidaceae; Bacteroides; Bacteroides ovatus; Bacteroides ovatus ATCC 8483	Bacteroidetes		1	1415					2690		219	2938		237	3218	236	926	926		1899
Bacteroides ovatus SD CC 2a (702444.3)	Bacteria	Bacteria; Bacteroidetes/Chlorobi group; Bacteroidetes; Bacteroidia; Bacteroidales; Bacteroidaceae; Bacteroides; Bacteroides ovatus; Bacteroides ovatus SD CC 2a	Bacteroidetes		1	3111					38		1289, 2540	2489		4394	4189	4395	2954	2954		1179, 3392, 752
Bacteroides ovatus SD CMC 3f (702443.3)	Bacteria	Bacteria; Bacteroidetes/Chlorobi group; Bacteroidetes; Bacteroidia; Bacteroidales; Bacteroidaceae; Bacteroides; Bacteroides ovatus; Bacteroides ovatus SD CMC 3f	Bacteroidetes		1	188					338		112, 1281	2151		1301	4703	1300	2805	2805		1036, 1089, 2508, 4505
Bacteroides pectinophilus ATCC 43243 (483218.5)	Bacteria	Bacteria; Bacteroidetes/Chlorobi group; Bacteroidetes; Bacteroidia; Bacteroidales; Bacteroidaceae; Bacteroides; Bacteroides pectinophilus; Bacteroides pectinophilus ATCC 43243	Firmicutes	Firmicutes according to NCBI taxonomy	0														1401	1401		2288
Bacteroides plebeius DSM 17135 (484018.6)	Bacteria	Bacteria; Bacteroidetes/Chlorobi group; Bacteroidetes; Bacteroidia; Bacteroidales; Bacteroidaceae; Bacteroides; Bacteroides plebeius; Bacteroides plebeius DSM 17135	Bacteroidetes		1	184, 3485					1736	2512	1000, 250	198		3135	3022	3134	2012	2012		2800
Bacteroides sp. 1_1_30 (457387.3)	Bacteria	Bacteria; Bacteroidetes/Chlorobi group; Bacteroidetes; Bacteroidia; Bacteroidales; Bacteroidaceae; Bacteroides; Bacteroides sp. 1_1_30	Bacteroidetes		1	1893					1095		1584, 92	2715		152	685	151	3012	3012		1241, 448, 980
Bacteroides sp. 1_1_6 (469586.3)	Bacteria	Bacteria; Bacteroidetes/Chlorobi group; Bacteroidetes; Bacteroidia; Bacteroidales; Bacteroidaceae; Bacteroides; Bacteroides sp. 1_1_6	Bacteroidetes		1	2493					4206		1879	3448		699	1021	700	5001	5001		3283, 3833
Bacteroides sp. 2_1_16 (469587.3)	Bacteria	Bacteria; Bacteroidetes/Chlorobi group; Bacteroidetes; Bacteroidia; Bacteroidales; Bacteroidaceae; Bacteroides; Bacteroides sp. 2_1_16	Bacteroidetes		1	3858					3750		2310, 683	2628		747	1178	746	3248	3248		3650
Bacteroides sp. 2_1_22 (469588.3)	Bacteria	Bacteria; Bacteroidetes/Chlorobi group; Bacteroidetes; Bacteroidia; Bacteroidales; Bacteroidaceae; Bacteroides; Bacteroides sp. 2_1_22	Bacteroidetes		1	3144					1421		2049, 427	1130		2059	1807	2058	3758	3758		1633
Bacteroides sp. 2_1_33B (469589.3)	Bacteria	Bacteria; Bacteroidetes/Chlorobi group; Bacteroidetes; Bacteroidia; Bacteroidales; Bacteroidaceae; Bacteroides; Bacteroides sp. 2_1_33B	Bacteroidetes		1	2337					3897		1241, 2982	2029		370	881	369	758	758		1433, 259
Bacteroides sp. 2_1_7 (457388.5)	Bacteria	Bacteria; Bacteroidetes/Chlorobi group; Bacteroidetes; Bacteroidia; Bacteroidales; Bacteroidaceae; Bacteroides; Bacteroides sp. 2_1_7	Bacteroidetes		1	3539					4195		2494, 2583	200		1172	1796	1171	1669	1669		1386, 728
Bacteroides sp. 2_2_4 (469590.5)	Bacteria	Bacteria; Bacteroidetes/Chlorobi group; Bacteroidetes; Bacteroidia; Bacteroidales; Bacteroidaceae; Bacteroides; Bacteroides sp. 2_2_4	Bacteroidetes		1	4035					3101		1429, 4608	3529		4589	3761	4590	4849	4849		1154, 2999, 3217
Bacteroides sp. 3_1_19 (469592.4)	Bacteria	Bacteria; Bacteroidetes/Chlorobi group; Bacteroidetes; Bacteroidia; Bacteroidales; Bacteroidaceae; Bacteroides; Bacteroides sp. 3_1_19	Bacteroidetes		1	2663, 3108					3845		1941, 2733	234		3001	1399	3000	1527	1527		643
Bacteroides sp. 3_1_23 (457390.3)	Bacteria	Bacteria; Bacteroidetes/Chlorobi group; Bacteroidetes; Bacteroidia; Bacteroidales; Bacteroidaceae; Bacteroides; Bacteroides sp. 3_1_23	Bacteroidetes		1	4041					3364		2098, 491	2816		472	4736	473	3947	3947		1105, 3486
Bacteroides sp. 3_1_33FAA (457391.3)	Bacteria	Bacteria; Bacteroidetes/Chlorobi group; Bacteroidetes; Bacteroidia; Bacteroidales; Bacteroidaceae; Bacteroides; Bacteroides sp. 3_1_33FAA	Bacteroidetes		1	3541					1762	1020	1895, 2758	3652		879	1664	880	792	792		4010, 953
Bacteroides sp. 3_1_40A (469593.3)	Bacteria	Bacteria; Bacteroidetes/Chlorobi group; Bacteroidetes; Bacteroidia; Bacteroidales; Bacteroidaceae; Bacteroides; Bacteroides sp. 3_1_40A	Bacteroidetes		1	2760, 477					3324	4201	1111, 855	422		2582	3435	2581	2386	2386		2072, 4475
Bacteroides sp. 3_2_5 (457392.3)	Bacteria	Bacteria; Bacteroidetes/Chlorobi group; Bacteroidetes; Bacteroidia; Bacteroidales; Bacteroidaceae; Bacteroides; Bacteroides sp. 3_2_5	Bacteroidetes		1	3272					3161		1060, 2429	701		2440	3958	2439	1711	1711		3014, 4215
Bacteroides sp. 4_1_36 (457393.3)	Bacteria	Bacteria; Bacteroidetes/Chlorobi group; Bacteroidetes; Bacteroidia; Bacteroidales; Bacteroidaceae; Bacteroides; Bacteroides sp. 4_1_36	Bacteroidetes		1	2117					2022	1758	1236, 337	819		3492	2288	3491	2933	2933		1907
Bacteroides sp. 4_3_47FAA (457394.3)	Bacteria	Bacteria; Bacteroidetes/Chlorobi group; Bacteroidetes; Bacteroidia; Bacteroidales; Bacteroidaceae; Bacteroides; Bacteroides sp. 4_3_47FAA	Bacteroidetes		1	1635					708	2425	1281, 572	1689		2327	813	2326	1934	1934		2086, 3539
Bacteroides sp. 9_1_42FAA (457395.6)	Bacteria	Bacteria; Bacteroidetes/Chlorobi group; Bacteroidetes; Bacteroidia; Bacteroidales; Bacteroidaceae; Bacteroides; Bacteroides sp. 9_1_42FAA	Bacteroidetes		1	3924					473	4102	2650, 3499	3975		2457	368	2458	2368	2368		3813, 4446
Bacteroides sp. D1 (556258.5)	Bacteria	Bacteria; Bacteroidetes/Chlorobi group; Bacteroidetes; Bacteroidia; Bacteroidales; Bacteroidaceae; Bacteroides; Bacteroides sp. D1	Bacteroidetes		1	2995					2609		263, 2888	1968		2898	3738	2897	4560	4560		3243
Bacteroides sp. D2 (556259.3)	Bacteria	Bacteria; Bacteroidetes/Chlorobi group; Bacteroidetes; Bacteroidia; Bacteroidales; Bacteroidaceae; Bacteroides; Bacteroides sp. D2	Bacteroidetes		1	1579, 4252					3904		1874, 4592	2615		4703	5074	4702	3604	3604		139, 3774, 759
Bacteroides sp. D20 (585543.3)	Bacteria	Bacteria; Bacteroidetes/Chlorobi group; Bacteroidetes; Bacteroidia; Bacteroidales; Bacteroidaceae; Bacteroides; Bacteroides sp. D20	Bacteroidetes		1	2299					2396	675	2076, 3447	1579		509	3070	508	2898	2898		2466
Bacteroides sp. D22 (585544.3)	Bacteria	Bacteria; Bacteroidetes/Chlorobi group; Bacteroidetes; Bacteroidia; Bacteroidales; Bacteroidaceae; Bacteroides; Bacteroides sp. D22	Bacteroidetes		1	668					107		1654, 3810	2160		1672	3330	1671	4617	4617		197, 2549, 3515, 4441
Bacteroides stercoris ATCC 43183 (449673.7)	Bacteria	Bacteria; Bacteroidetes/Chlorobi group; Bacteroidetes; Bacteroidia; Bacteroidales; Bacteroidaceae; Bacteroides; Bacteroides stercoris; Bacteroides stercoris ATCC 43183	Bacteroidetes		1	3257					2856		1150, 2037	2315		2992	654	2991	855	855		2757
Bacteroides thetaiotaomicron CL09T03C10 (997888.3)	Bacteria	Bacteria; Bacteroidetes/Chlorobi group; Bacteroidetes; Bacteroidia; Bacteroidales; Bacteroidaceae; Bacteroides; Bacteroides thetaiotaomicron; Bacteroides thetaiotaomicron CL09T03C10	Bacteroidetes		0	4036					2922		2039, 2497	3332			3874	3873	955	955		2792, 3691
Bacteroides thetaiotaomicron dnLKV9 (1235785.3)	Bacteria	Bacteria; Bacteroidetes/Chlorobi group; Bacteroidetes; Bacteroidia; Bacteroidales; Bacteroidaceae; Bacteroides; Bacteroides thetaiotaomicron; Bacteroides thetaiotaomicron dnLKV9	Bacteroidetes		1	4032					2744		3613	4607		1021	705	1020	565	565		2950, 2954, 4286
Bacteroides thetaiotaomicron VPI-5482 (226186.1)	Bacteria	Bacteria; Bacteroidetes/Chlorobi group; Bacteroidetes; Bacteroidetes (class); Bacteroidales; Bacteroidaceae; Bacteroides; Bacteroides thetaiotaomicron; Bacteroides thetaiotaomicron VPI-5482; Bacteroides thetaiotaomicron VPI-5482	Bacteroidetes		1	3929					2149		3215, 744	3644		768	531	767	1335	1335		2048
Bacteroides uniformis ATCC 8492 (411479.10)	Bacteria	Bacteria; Bacteroidetes/Chlorobi group; Bacteroidetes; Bacteroidia; Bacteroidales; Bacteroidaceae; Bacteroides; Bacteroides uniformis; Bacteroides uniformis ATCC 8492	Bacteroidetes		1	3150					3252	1450	2701, 799	615		308		307	3793	3793		1790
Bacteroides vulgatus ATCC 8482 (435590.6)	Bacteria	Bacteria; Bacteroidetes/Chlorobi group; Bacteroidetes; Bacteroidetes (class); Bacteroidales; Bacteroidaceae; Bacteroides; Bacteroides vulgatus; Bacteroides vulgatus ATCC 8482; Bacteroides vulgatus ATCC 8482	Bacteroidetes		1	444					3900	3899	3103	494		2093	3802	2092	2185	2185		1832
Bacteroides vulgatus PC510 (702446.3)	Bacteria	Bacteria; Bacteroidetes/Chlorobi group; Bacteroidetes; Bacteroidia; Bacteroidales; Bacteroidaceae; Bacteroides; Bacteroides vulgatus; Bacteroides vulgatus PC510	Bacteroidetes		1	947					2917	183	1493, 2447	894		3351	499	3350	3434	3434		1711, 3261
Bacteroides xylanisolvens SD CC 1b (702447.3)	Bacteria	Bacteria; Bacteroidetes/Chlorobi group; Bacteroidetes; Bacteroidia; Bacteroidales; Bacteroidaceae; Bacteroides; Bacteroides xylanisolvens; Bacteroides xylanisolvens SD CC 1b	Bacteroidetes		1	1036					2019		1221, 4308	687		4460	877	4461	4834	4834		1188, 3869
Bacteroides xylanisolvens XB1A (657309.4)	Bacteria	Bacteria; Bacteroidetes/Chlorobi group; Bacteroidetes; Bacteroidia; Bacteroidales; Bacteroidaceae; Bacteroides; Bacteroides xylanisolvens; Bacteroides xylanisolvens XB1A	Bacteroidetes		1	1868					4715		1153, 2732	1764		3163	4034	3162	3292	3292		24, 2954, 3083
Bifidobacterium adolescentis (1680.3)	Bacteria	Bacteria; Actinobacteria; Actinobacteria (class); Actinobacteridae; Bifidobacteriales; Bifidobacteriaceae; Bifidobacterium; Bifidobacterium adolescentis; Bifidobacterium adolescentis	Actinobacteria		1	669					671		671	670		341			114	114		650
Bifidobacterium angulatum DSM 20098 (518635.5)	Bacteria	Bacteria; Actinobacteria; Actinobacteria (class); Actinobacteridae; Bifidobacteriales; Bifidobacteriaceae; Bifidobacterium; Bifidobacterium angulatum; Bifidobacterium angulatum DSM 20098	Actinobacteria		0	1555					1557		1557	1556					694	694		149
Bifidobacterium animalis subsp. lactis AD011 (442563.3)	Bacteria	Bacteria; Actinobacteria; Actinobacteria (class); Actinobacteridae; Bifidobacteriales; Bifidobacteriaceae; Bifidobacterium; Bifidobacterium animalis; Bifidobacterium animalis subsp. lactis	Actinobacteria		0						501		501						776	776		461
Bifidobacterium bifidum NCIMB 41171 (398513.5)	Bacteria	Bacteria; Actinobacteria; Actinobacteria (class); Actinobacteridae; Bifidobacteriales; Bifidobacteriaceae; Bifidobacterium; Bifidobacterium bifidum; Bifidobacterium bifidum NCIMB 41171	Actinobacteria		1	1627					1629		1629	1628		147		146	1237	1237		1595
Bifidobacterium breve DSM 20213 = JCM 1192 (518634.7)	Bacteria	Bacteria; Actinobacteria; Actinobacteria; Actinobacteridae; Bifidobacteriales; Bifidobacteriaceae; Bifidobacterium; Bifidobacterium breve; Bifidobacterium breve DSM 20213 = JCM 1192	Actinobacteria		1	1528					1531		1531	1530		311			1827	1827		1499
Bifidobacterium catenulatum DSM 16992 (566552.4)	Bacteria	Bacteria; Actinobacteria; Actinobacteria (class); Actinobacteridae; Bifidobacteriales; Bifidobacteriaceae; Bifidobacterium; Bifidobacterium catenulatum; Bifidobacterium catenulatum DSM 16992	Actinobacteria		0	1143					1145		1145	1144					394	394		1129
Bifidobacterium dentium ATCC 27678 (473819.7)	Bacteria	Bacteria; Actinobacteria; Actinobacteria (class); Actinobacteridae; Bifidobacteriales; Bifidobacteriaceae; Bifidobacterium; Bifidobacterium dentium; Bifidobacterium dentium ATCC 27678	Actinobacteria		1	187					185		185	186		623			1421	1421		208
Bifidobacterium gallicum DSM 20093 (561180.4)	Bacteria	Bacteria; Actinobacteria; Actinobacteria (class); Actinobacteridae; Bifidobacteriales; Bifidobacteriaceae; Bifidobacterium; Bifidobacterium gallicum; Bifidobacterium gallicum DSM 20093	Actinobacteria		0						971		971			1496			330	330		991
Bifidobacterium longum DJO10A (205913.1)	Bacteria	Bacteria; Actinobacteria; Actinobacteria (class); Actinobacteridae; Bifidobacteriales; Bifidobacteriaceae; Bifidobacterium; Bifidobacterium longum; Bifidobacterium longum DJO10A; Bifidobacterium longum DJO10A	Actinobacteria		0	1314					1312		1312	1313					494	494		1708
Bifidobacterium longum NCC2705 (206672.1)	Bacteria	Bacteria; Actinobacteria; Actinobacteria (class); Actinobacteridae; Bifidobacteriales; Bifidobacteriaceae; Bifidobacterium; Bifidobacterium longum; Bifidobacterium longum NCC2705; Bifidobacterium longum NCC2705	Actinobacteria		0	1601					1603		1603	1602					1284	1284		1584
Bifidobacterium longum subsp. infantis 157F (565040.3)	Bacteria	Bacteria; Actinobacteria; Actinobacteria (class); Actinobacteridae; Bifidobacteriales; Bifidobacteriaceae; Bifidobacterium; Bifidobacterium longum; Bifidobacterium longum subsp. infantis; Bifidobacterium longum subsp. infantis 157F	Actinobacteria		0	1685					1683		1683	1684					1322	1322		1703
Bifidobacterium longum subsp. infantis ATCC 15697 (391904.3)	Bacteria	Bacteria; Actinobacteria; Actinobacteria (class); Actinobacteridae; Bifidobacteriales; Bifidobacteriaceae; Bifidobacterium; Bifidobacterium longum; Bifidobacterium longum subsp. infantis	Actinobacteria		1	536					538		538	537		387		388	893	893		2149
Bifidobacterium longum subsp. infantis ATCC 55813 (548480.3)	Bacteria	Bacteria; Actinobacteria; Actinobacteria (class); Actinobacteridae; Bifidobacteriales; Bifidobacteriaceae; Bifidobacterium; Bifidobacterium longum; Bifidobacterium longum subsp. infantis; Bifidobacterium longum subsp. infantis ATCC 55813	Actinobacteria		0	691					693		693	692					1377	1377		673
Bifidobacterium longum subsp. infantis CCUG 52486 (537937.5)	Bacteria	Bacteria; Actinobacteria; Actinobacteria (class); Actinobacteridae; Bifidobacteriales; Bifidobacteriaceae; Bifidobacterium; Bifidobacterium longum; Bifidobacterium longum subsp. infantis; Bifidobacterium longum subsp. infantis CCUG 52486	Actinobacteria		0	1219					1221		1221	1220					1390	1390		1202
Bifidobacterium longum subsp. longum JCM 1217 (565042.3)	Bacteria	Bacteria; Actinobacteria; Actinobacteria (class); Actinobacteridae; Bifidobacteriales; Bifidobacteriaceae; Bifidobacterium; Bifidobacterium longum; Bifidobacterium longum subsp. longum; Bifidobacterium longum subsp. longum JCM 1217	Actinobacteria		0	1635					1633		1633	1634					1298	1298		1653
Bifidobacterium pseudocatenulatum DSM 20438 (547043.6)	Bacteria	Bacteria; Actinobacteria; Actinobacteria (class); Actinobacteridae; Bifidobacteriales; Bifidobacteriaceae; Bifidobacterium; Bifidobacterium pseudocatenulatum; Bifidobacterium pseudocatenulatum DSM 20438	Actinobacteria		0	190					188		188	189					620	620		211
Bilophila wadsworthia 3_1_6 (563192.3)	Bacteria	Bacteria; Proteobacteria; delta/epsilon subdivisions; Deltaproteobacteria; Desulfovibrionales; Desulfovibrionaceae; Bilophila; Bilophila wadsworthia; Bilophila wadsworthia 3_1_6	Proteobacteria		0		759						1887	949					2210	2210
Blautia hansenii DSM 20583 (537007.6)	Bacteria	Bacteria; Firmicutes; Clostridia; Clostridiales; unclassified Clostridiales; Blautia; Blautia hansenii; Blautia hansenii DSM 20583	Firmicutes		1	427				426	424		424	425		431		430	1875, 428	1875, 428		2802
Blautia hydrogenotrophica DSM 10507 (476272.5)	Bacteria	Bacteria; Firmicutes; Clostridia; Clostridiales; unclassified Clostridiales; Blautia; Blautia hydrogenotrophica; Blautia hydrogenotrophica DSM 10507	Firmicutes		1	2479				2480	2483		2483	2481		1990	1992	1991	2216, 705	2216, 705		664
Bryantella formatexigens DSM 14469 (478749.5)	Bacteria	Bacteria; Firmicutes; Clostridia; Clostridiales; Lachnospiraceae; Bryantella; Bryantella formatexigens; Bryantella formatexigens DSM 14469	Firmicutes		0	3906				3907	3909		3909	3908					3905, 3923	3905, 3923		1807
Burkholderiales bacterium 1_1_47 (469610.4)	Bacteria	Bacteria; Proteobacteria; Betaproteobacteria; Burkholderiales; unclassified Burkholderiales; unclassified Burkholderiales (miscellaneous); Burkholderiales bacterium 1_1_47	Proteobacteria		0		809						1232	998					628	628		924
Butyrivibrio crossotus DSM 2876 (511680.4)	Bacteria	Bacteria; Firmicutes; Clostridia; Clostridiales; Lachnospiraceae; Butyrivibrio; Butyrivibrio crossotus; Butyrivibrio crossotus DSM 2876	Firmicutes		0	283					118		118	119					120, 2221	120, 2221		987
Butyrivibrio fibrisolvens 16/4 (657324.3)	Bacteria	Bacteria; Firmicutes; Clostridia; Clostridiales; Lachnospiraceae; Butyrivibrio; Butyrivibrio fibrisolvens; Butyrivibrio fibrisolvens 16/4	Firmicutes		0	2119													2038, 39	2038, 39		3249
Campylobacter coli JV20 (864566.3)	Bacteria	Bacteria; Proteobacteria; delta/epsilon subdivisions; Epsilonproteobacteria; Campylobacterales; Campylobacteraceae; Campylobacter; Campylobacter coli; Campylobacter coli JV20	Proteobacteria		1	1109					1286		879	48		431	430	431	248	248			48
Campylobacter upsaliensis JV21 (888826.3)	Bacteria	Bacteria; Proteobacteria; delta/epsilon subdivisions; Epsilonproteobacteria; Campylobacterales; Campylobacteraceae; Campylobacter; Campylobacter upsaliensis; Campylobacter upsaliensis JV21	Proteobacteria		0	958					537		237	187					199	199			187
Catenibacterium mitsuokai DSM 15897 (451640.5)	Bacteria	Bacteria; Firmicutes; Erysipelotrichi; Erysipelotrichales; Erysipelotrichaceae; Catenibacterium; Catenibacterium mitsuokai; Catenibacterium mitsuokai DSM 15897	Firmicutes		0														1319, 779	1319, 779		565
Citrobacter sp. 30_2 (469595.3)	Bacteria	Bacteria; Proteobacteria; Gammaproteobacteria; Enterobacteriales; Enterobacteriaceae; Citrobacter; Citrobacter sp. 30_2	Proteobacteria		1	597			293		2861		3457	2980		1701	3590	238	742	742		3358		2101
Citrobacter youngae ATCC 29220 (500640.5)	Bacteria	Bacteria; Proteobacteria; Gammaproteobacteria; Enterobacteriales; Enterobacteriaceae; Citrobacter; Citrobacter youngae; Citrobacter youngae ATCC 29220	Proteobacteria		1	2293			1971		3716		943	3850		1106	402	1912	2459	2459		851		1494
Clostridiales bacterium 1_7_47FAA (457421.5)	Bacteria	Bacteria; Firmicutes; Clostridia; Clostridiales; unclassified Clostridiales; unclassified Clostridiales (miscellaneous); Clostridiales bacterium 1_7_47FAA	Firmicutes		0														5024	5024		3727, 3728
Clostridium asparagiforme DSM 15981 (518636.5)	Bacteria	Bacteria; Firmicutes; Clostridia; Clostridiales; Clostridiaceae; Clostridium; Clostridium asparagiforme; Clostridium asparagiforme DSM 15981	Firmicutes		0														4803	4803		1443, 4822
Clostridium bartlettii DSM 16795 (445973.7)	Bacteria	Bacteria; Firmicutes; Clostridia; Clostridiales; Clostridiaceae; Clostridium; Clostridium bartlettii; Clostridium bartlettii DSM 16795	Firmicutes		1	1816					1814		1813	1815		1818	1821	1819, 1820	303	303
Clostridium bolteae ATCC BAA-613 (411902.9)	Bacteria	Bacteria; Firmicutes; Clostridia; Clostridiales; Clostridiaceae; Clostridium; Clostridium bolteae; Clostridium bolteae ATCC BAA-613	Firmicutes		0	4454					4456		4456	4455					3657, 4453	3657, 4453		2701, 2702
Clostridium clostridioforme 2_1_49FAA (742735.4)	Bacteria	Bacteria; Firmicutes; Clostridia; Clostridiales; Clostridiaceae; Clostridium; Clostridium clostridioforme; Clostridium clostridioforme 2_1_49FAA	Firmicutes		0								4971						1006	1006		2425, 2426
Clostridium difficile CD196 (645462.3)	Bacteria	Bacteria; Firmicutes; Clostridia; Clostridiales; Clostridiaceae; Clostridium; Clostridium difficile; Clostridium difficile CD196	Firmicutes		1	1371					1373		1374	1372		1369	1367	1368	3219	3219		2779, 2780, 58
Clostridium difficile NAP07 (525258.3)	Bacteria	Bacteria; Firmicutes; Clostridia; Clostridiales; Clostridiaceae; Clostridium; Clostridium difficile; Clostridium difficile NAP07	Firmicutes		1	2930					2928		2927	2929		2932	2934	2933	862	862		1245
Clostridium difficile NAP08 (525259.3)	Bacteria	Bacteria; Firmicutes; Clostridia; Clostridiales; Clostridiaceae; Clostridium; Clostridium difficile; Clostridium difficile NAP08	Firmicutes		1	2836					2838		2839	2837		2834	2832	2833	1534	1534		1361
Clostridium hiranonis DSM 13275 (500633.7)	Bacteria	Bacteria; Firmicutes; Clostridia; Clostridiales; Clostridiaceae; Clostridium; Clostridium hiranonis; Clostridium hiranonis DSM 13275	Firmicutes		0	410					412		413	411					1338	1338
Clostridium hylemonae DSM 15053 (553973.6)	Bacteria	Bacteria; Firmicutes; Clostridia; Clostridiales; Clostridiaceae; Clostridium; Clostridium hylemonae; Clostridium hylemonae DSM 15053	Firmicutes		0														1078	1078		295
Clostridium leptum DSM 753 (428125.8)	Bacteria	Bacteria; Firmicutes; Clostridia; Clostridiales; Clostridiaceae; Clostridium; Clostridium leptum; Clostridium leptum DSM 753	Firmicutes		0	27					2243		2243	2242					1935	1935
Clostridium methylpentosum DSM 5476 (537013.3)	Bacteria	Bacteria; Firmicutes; Clostridia; Clostridiales; Clostridiaceae; Clostridium; Clostridium methylpentosum; Clostridium methylpentosum DSM 5476	Firmicutes		0														2146	2146		1397, 2005
Clostridium nexile DSM 1787 (500632.7)	Bacteria	Bacteria; Firmicutes; Clostridia; Clostridiales; Clostridiaceae; Clostridium; Clostridium nexile; Clostridium nexile DSM 1787	Firmicutes		0														3287	3287		2652
Clostridium ramosum DSM 1402 (445974.6)	Bacteria	Bacteria; Firmicutes; Erysipelotrichi; Erysipelotrichales; Erysipelotrichaceae; unclassified Erysipelotrichaceae; Clostridium ramosum; Clostridium ramosum DSM 1402	Firmicutes		0	2601											1180		1245, 1485	1245, 1485		2084
Clostridium scindens ATCC 35704 (411468.9)	Bacteria	Bacteria; Firmicutes; Clostridia; Clostridiales; Clostridiaceae; Clostridium; Clostridium scindens; Clostridium scindens ATCC 35704	Firmicutes		0	319				318	316		316	317					2423, 320	2423, 320		328, 739
Clostridium sp. 7_2_43FAA (457396.3)	Bacteria	Bacteria; Firmicutes; Clostridia; Clostridiales; Clostridiaceae; Clostridium; Clostridium sp. 7_2_43FAA	Firmicutes		1	757				758	760		760	759		756	754	755	972	972		1422, 3438
Clostridium sp. L2-50 (411489.7)	Bacteria	Bacteria; Firmicutes; Clostridia; Clostridiales; Clostridiaceae; Clostridium; Clostridium sp. L2-50	Firmicutes		0	1184				1322	1324		1324	1323					1321, 2518	1321, 2518		1540
Clostridium sp. M62/1 (411486.3)	Bacteria	Bacteria; Firmicutes; Clostridia; Clostridiales; Clostridiaceae; Clostridium; Clostridium sp. M62/1	Firmicutes		0														2906	2906		719
Clostridium sp. SS2/1 (411484.7)	Bacteria	Bacteria; Firmicutes; Clostridia; Clostridiales; Clostridiaceae; Clostridium; Clostridium sp. SS2/1	Firmicutes		0	2360				1412	1410		1410	1411					1413, 43	1413, 43		100
Clostridium spiroforme DSM 1552 (428126.7)	Bacteria	Bacteria; Firmicutes; Erysipelotrichi; Erysipelotrichales; Erysipelotrichaceae; unclassified Erysipelotrichaceae; Clostridium spiroforme; Clostridium spiroforme DSM 1552	Firmicutes		0														1510, 1837	1510, 1837		1629, 574
Clostridium sporogenes ATCC 15579 (471871.7)	Bacteria	Bacteria; Firmicutes; Clostridia; Clostridiales; Clostridiaceae; Clostridium; Clostridium sporogenes; Clostridium sporogenes ATCC 15579	Firmicutes		0	1994						3464	3467	3465					404	404		2660	3465
Clostridium symbiosum WAL-14163 (742740.3)	Bacteria	Bacteria; Firmicutes; Clostridia; Clostridiales; Clostridiaceae; Clostridium; Clostridium symbiosum; Clostridium symbiosum WAL-14163	Firmicutes		0														1471, 4569	1471, 4569		1094, 1278
Clostridium symbiosum WAL-14673 (742741.3)	Bacteria	Bacteria; Firmicutes; Clostridia; Clostridiales; Clostridiaceae; Clostridium; Clostridium symbiosum; Clostridium symbiosum WAL-14673	Firmicutes		0														1837, 4034	1837, 4034		2175
Collinsella aerofaciens ATCC 25986 (411903.6)	Bacteria	Bacteria; Actinobacteria; Actinobacteria (class); Coriobacteridae; Coriobacteriales; Coriobacterineae; Coriobacteriaceae; Collinsella; Collinsella aerofaciens; Collinsella aerofaciens ATCC 25986	Actinobacteria		0	426				425	424		1639	1639					154	154		89
Collinsella intestinalis DSM 13280 (521003.7)	Bacteria	Bacteria; Actinobacteria; Actinobacteria (class); Coriobacteridae; Coriobacteriales; Coriobacterineae; Coriobacteriaceae; Collinsella; Collinsella intestinalis; Collinsella intestinalis DSM 13280	Actinobacteria		0	959				966			880	880					740	740		1194
Collinsella stercoris DSM 13279 (445975.6)	Bacteria	Bacteria; Actinobacteria; Actinobacteria (class); Coriobacteridae; Coriobacteriales; Coriobacterineae; Coriobacteriaceae; Collinsella; Collinsella stercoris; Collinsella stercoris DSM 13279	Actinobacteria		0	1775							1625	1625					1319	1319		1082
Coprobacillus sp. 29_1 (469596.3)	Bacteria	Bacteria; Firmicutes; Erysipelotrichi; Erysipelotrichales; Erysipelotrichaceae; Coprobacillus; Coprobacillus sp. 29_1	Firmicutes		0														2745, 2951	2745, 2951		1740, 1945, 3087
Coprococcus comes ATCC 27758 (470146.3)	Bacteria	Bacteria; Firmicutes; Clostridia; Clostridiales; Lachnospiraceae; Coprococcus; Coprococcus comes; Coprococcus comes ATCC 27758	Firmicutes		0	1616				1615	1613		1613	1614					1617, 2032	1617, 2032		531
Coprococcus eutactus ATCC 27759 (411474.6)	Bacteria	Bacteria; Firmicutes; Clostridia; Clostridiales; Lachnospiraceae; Coprococcus; Coprococcus eutactus; Coprococcus eutactus ATCC 27759	Firmicutes		1	497				285	283		283	284		696		695	104, 286	104, 286		2043
Corynebacterium ammoniagenes DSM 20306 (649754.3)	Bacteria	Bacteria; Actinobacteria; Actinobacteria (class); Actinobacteridae; Actinomycetales; Corynebacterineae; Corynebacteriaceae; Corynebacterium; Corynebacterium ammoniagenes; Corynebacterium ammoniagenes DSM 20306	Actinobacteria		1	1395					1393		1392	1394		1325, 1509	1510	1510	1196	1196		1115, 764
Desulfovibrio piger ATCC 29098 (411464.8)	Bacteria	Bacteria; Proteobacteria; delta/epsilon subdivisions; Deltaproteobacteria; Desulfovibrionales; Desulfovibrionaceae; Desulfovibrio; Desulfovibrio piger; Desulfovibrio piger ATCC 29098	Proteobacteria		0		1218						645	1260					1273	1273
Desulfovibrio sp. 3_1_syn3 (457398.5)	Bacteria	Bacteria; Proteobacteria; delta/epsilon subdivisions; Deltaproteobacteria; Desulfovibrionales; Desulfovibrionaceae; Desulfovibrio; Desulfovibrio sp. 3_1_syn3	Proteobacteria		0		2308						1925	2208					2162	2162
Dorea longicatena DSM 13814 (411462.6)	Bacteria	Bacteria; Firmicutes; Clostridia; Clostridiales; Lachnospiraceae; Dorea; Dorea longicatena; Dorea longicatena DSM 13814	Firmicutes		0	1853				1854	1856		1856	1855					1852, 2036	1852, 2036		948
Edwardsiella tarda ATCC 23685 (500638.3)	Bacteria	Bacteria; Proteobacteria; Gammaproteobacteria; Enterobacteriales; Enterobacteriaceae; Edwardsiella; Edwardsiella tarda; Edwardsiella tarda ATCC 23685	Proteobacteria		1	2140			2382		371		2170	280		1164, 1165	3082	661	1557	1557		1314		743
Eggerthella sp. 1_3_56FAA (665943.3)	Bacteria	Bacteria; Actinobacteria; Actinobacteria (class); Coriobacteridae; Coriobacteriales; Coriobacterineae; Coriobacteriaceae; Eggerthella; Eggerthella sp. 1_3_56FAA	Actinobacteria		0	1437							1170	1170					2361	2361
Enterobacter cancerogenus ATCC 35316 (500639.8)	Bacteria	Bacteria; Proteobacteria; Gammaproteobacteria; Enterobacteriales; Enterobacteriaceae; Enterobacter; Enterobacter cancerogenus; Enterobacter cancerogenus ATCC 35316	Proteobacteria		1	26			1742		3645		389	3775		918	2998	1689	144	144		3224, 483		1149
Enterobacteriaceae bacterium 9_2_54FAA (469613.3)	Bacteria	Bacteria; Proteobacteria; Gammaproteobacteria; Enterobacteriales; Enterobacteriaceae; unclassified Enterobacteriaceae; unclassified Enterobacteriaceae (miscellaneous); Enterobacteriaceae bacterium 9_2_54FAA	Proteobacteria		1	531			1894		3042		1615	2940		2501	3717	2292	1012	1012		1711		2121
Enterococcus faecalis TX0104 (491074.3)	Bacteria	Bacteria; Firmicutes; Bacilli; Lactobacillales; Enterococcaceae; Enterococcus; Enterococcus faecalis; Enterococcus faecalis TX0104	Firmicutes		0														1428, 5226	1428, 5226		1666, 2338, 4393, 4932, 5266
Enterococcus faecalis TX1322 (525278.3)	Bacteria	Bacteria; Firmicutes; Bacilli; Lactobacillales; Enterococcaceae; Enterococcus; Enterococcus faecalis; Enterococcus faecalis TX1322	Firmicutes		0	1694					1692		1693	1696					2739	2739		198, 2899, 2922
Enterococcus faecalis TX2134 (749518.3)	Bacteria	Bacteria; Firmicutes; Bacilli; Lactobacillales; Enterococcaceae; Enterococcus; Enterococcus faecalis; Enterococcus faecalis TX2134	Firmicutes		0	2020					2018		2019	2022					2283	2283		2435, 522
Enterococcus faecium DO (333849.6)	Bacteria	Bacteria; Firmicutes; Bacilli; Lactobacillales; Enterococcaceae; Enterococcus; Enterococcus faecium; Enterococcus faecium DO	Firmicutes		0	146					144		145	148					639	639		515, 796
Enterococcus sp. 7L76 (657310.3)	Bacteria	Bacteria; Firmicutes; Bacilli; Lactobacillales; Enterococcaceae; Enterococcus; Enterococcus sp. 7L76	Firmicutes		0	2241					2243		2242	2239					1933	1933		1872, 2839
Erysipelotrichaceae bacterium 3_1_53 (658659.3)	Bacteria	Bacteria; Firmicutes; Erysipelotrichi; Erysipelotrichales; Erysipelotrichaceae; unclassified Erysipelotrichaceae; unclassified Erysipelotrichaceae (miscellaneous); Erysipelotrichaceae bacterium 3_1_53	Firmicutes		0														4221	4221		1341
Erysipelotrichaceae bacterium 5_2_54FAA (552396.3)	Bacteria	Bacteria; Firmicutes; Erysipelotrichi; Erysipelotrichales; Erysipelotrichaceae; unclassified Erysipelotrichaceae; unclassified Erysipelotrichaceae (miscellaneous); Erysipelotrichaceae bacterium 5_2_54FAA	Firmicutes		0														135	135		709, 852
Escherichia coli O157:H7 str. Sakai (386585.9)	Bacteria	Bacteria; Proteobacteria; Gammaproteobacteria; Enterobacteriales; Enterobacteriaceae; Escherichia; Escherichia coli; Escherichia coli O157:H7; Escherichia coli O157:H7 str. Sakai	Proteobacteria		1	2574			2192		3506		262	3630		1295	3789	2137	2786	2786		166		1874
Escherichia coli SE11 (409438.11)	Bacteria	Bacteria; Proteobacteria; Gammaproteobacteria; Enterobacteriales; Enterobacteriaceae; Escherichia; Escherichia coli; Escherichia coli SE11	Proteobacteria		1	2221			1928		3136		146	3255		1131	3438	1873	2394	2394		50		1661
Escherichia coli str. K-12 substr. MG1655 (511145.6)	Bacteria	Bacteria; Proteobacteria; Gammaproteobacteria; Enterobacteriales; Enterobacteriaceae; Escherichia; Escherichia coli; Escherichia coli K-12	Proteobacteria		1	3173			2699		4110		245	4235		1574	4395	2642	3339	3339		150		2422
Escherichia coli UTI89 (364106.7)	Bacteria	Bacteria; Proteobacteria; Gammaproteobacteria; Enterobacteriales; Enterobacteriaceae; Escherichia; Escherichia coli	Proteobacteria		1	2458			2101		3460		286	3568		1299	3781	2045	2625	2625		185		1836
Escherichia sp. 1_1_43 (457400.3)	Bacteria	Bacteria; Proteobacteria; Gammaproteobacteria; Enterobacteriales; Enterobacteriaceae; Escherichia; Escherichia sp. 1_1_43	Proteobacteria		0						1013		224	1117			1403					129
Escherichia sp. 3_2_53FAA (469598.5)	Bacteria	Bacteria; Proteobacteria; Gammaproteobacteria; Enterobacteriales; Enterobacteriaceae; Escherichia; Escherichia sp. 3_2_53FAA	Proteobacteria		1	2741			2132		1149		3932	1040		843	4140	2075	2910	2910		3831		1865
Escherichia sp. 4_1_40B (457401.3)	Bacteria	Bacteria; Proteobacteria; Gammaproteobacteria; Enterobacteriales; Enterobacteriaceae; Escherichia; Escherichia sp. 4_1_40B	Proteobacteria		1	2000			187		3133		3646	3010		1097	4344	242	1560	1560		3551		456
Eubacterium biforme DSM 3989 (518637.5)	Bacteria	Bacteria; Firmicutes; Erysipelotrichi; Erysipelotrichales; Erysipelotrichaceae; unclassified Erysipelotrichaceae; Eubacterium biforme; Eubacterium biforme DSM 3989	Firmicutes		0														844	844		64
Eubacterium dolichum DSM 3991 (428127.7)	Bacteria	Bacteria; Firmicutes; Erysipelotrichi; Erysipelotrichales; Erysipelotrichaceae; unclassified Erysipelotrichaceae; Eubacterium dolichum; Eubacterium dolichum DSM 3991	Firmicutes		0														1874	1874
Eubacterium hallii DSM 3353 (411469.3)	Bacteria	Bacteria; Firmicutes; Clostridia; Clostridiales; Eubacteriaceae; Eubacterium; Eubacterium hallii; Eubacterium hallii DSM 3353	Firmicutes		0	95					1332		1332	1331					1330, 915	1330, 915		1103
Eubacterium rectale DSM 17629 (657318.4)	Bacteria	Bacteria; Firmicutes; Clostridia; Clostridiales; Eubacteriaceae; Eubacterium; Eubacterium rectale; Eubacterium rectale DSM 17629	Firmicutes		0														2589	2589		2073
Eubacterium rectale M104/1 (657317.3)	Bacteria	Bacteria; Firmicutes; Clostridia; Clostridiales; Eubacteriaceae; Eubacterium; Eubacterium rectale; Eubacterium rectale M104/1	Firmicutes		0														1325	1325		2504
Eubacterium siraeum 70/3 (657319.3)	Bacteria	Bacteria; Firmicutes; Clostridia; Clostridiales; Eubacteriaceae; Eubacterium; Eubacterium siraeum; Eubacterium siraeum 70/3	Firmicutes		0														535	535		833
Eubacterium siraeum DSM 15702 (428128.7)	Bacteria	Bacteria; Firmicutes; Clostridia; Clostridiales; Eubacteriaceae; Eubacterium; Eubacterium siraeum; Eubacterium siraeum DSM 15702	Firmicutes		0														806	806		2148
Eubacterium ventriosum ATCC 27560 (411463.4)	Bacteria	Bacteria; Firmicutes; Clostridia; Clostridiales; Eubacteriaceae; Eubacterium; Eubacterium ventriosum; Eubacterium ventriosum ATCC 27560	Firmicutes		0	1354					1352		1352	1353					1355	1355		2513
Faecalibacterium cf. prausnitzii KLE1255 (748224.3)	Bacteria	Bacteria; Firmicutes; Clostridia; Clostridiales; Ruminococcaceae; Faecalibacterium; Faecalibacterium prausnitzii; Faecalibacterium cf. prausnitzii KLE1255	Firmicutes		0														1871	1871
Faecalibacterium prausnitzii A2-165 (411483.3)	Bacteria	Bacteria; Firmicutes; Clostridia; Clostridiales; Ruminococcaceae; Faecalibacterium; Faecalibacterium prausnitzii; Faecalibacterium prausnitzii A2-165	Firmicutes		0														2388	2388
Faecalibacterium prausnitzii L2-6 (718252.3)	Bacteria	Bacteria; Firmicutes; Clostridia; Clostridiales; Ruminococcaceae; Faecalibacterium; Faecalibacterium prausnitzii; Faecalibacterium prausnitzii L2-6	Firmicutes		0														2895	2895
Faecalibacterium prausnitzii SL3/3 (657322.3)	Bacteria	Bacteria; Firmicutes; Clostridia; Clostridiales; Ruminococcaceae; Faecalibacterium; Faecalibacterium prausnitzii; Faecalibacterium prausnitzii SL3/3	Firmicutes		0														1198, 155	1198, 155
Fusobacterium gonidiaformans ATCC 25563 (469615.3)	Bacteria	Bacteria; Fusobacteria; Fusobacteria (class); Fusobacteriales; Fusobacteriaceae; Fusobacterium; Fusobacterium gonidiaformans; Fusobacterium gonidiaformans ATCC 25563	Fusobacteria		1	121, 668					669		669	670		962	961	961	1052	1052		1353
Fusobacterium mortiferum ATCC 9817 (469616.3)	Bacteria	Bacteria; Fusobacteria; Fusobacteria (class); Fusobacteriales; Fusobacteriaceae; Fusobacterium; Fusobacterium mortiferum; Fusobacterium mortiferum ATCC 9817	Fusobacteria		0	1764, 2119					2120		2120	2121					923	923		630
Fusobacterium sp. 1_1_41FAA (469621.3)	Bacteria	Bacteria; Fusobacteria; Fusobacteria (class); Fusobacteriales; Fusobacteriaceae; Fusobacterium; Fusobacterium sp. 1_1_41FAA	Fusobacteria		1	2194					2193		2193	2192		2377	2375	2376	1346	1346		889
Fusobacterium sp. 2_1_31 (469599.3)	Bacteria	Bacteria; Fusobacteria; Fusobacteria (class); Fusobacteriales; Fusobacteriaceae; Fusobacterium; Fusobacterium sp. 2_1_31	Fusobacteria		1	1756					1757		1757	1758		1586	1588	1587	1453	1453		826
Fusobacterium sp. 3_1_27 (469602.3)	Bacteria	Bacteria; Fusobacteria; Fusobacteria (class); Fusobacteriales; Fusobacteriaceae; Fusobacterium; Fusobacterium sp. 3_1_27	Fusobacteria		1	250					249		249	248		1568	1566	1567	932	932		587
Fusobacterium sp. 3_1_33 (469603.3)	Bacteria	Bacteria; Fusobacteria; Fusobacteria (class); Fusobacteriales; Fusobacteriaceae; Fusobacterium; Fusobacterium sp. 3_1_33	Fusobacteria		1	1420					1419		1419	1417, 1418		1659	1657	1658	28	28		1742
Fusobacterium sp. 3_1_36A2 (469604.3)	Bacteria	Bacteria; Fusobacteria; Fusobacteria (class); Fusobacteriales; Fusobacteriaceae; Fusobacterium; Fusobacterium sp. 3_1_36A2	Fusobacteria		1	1841					1840		1840	1839		730	732	731	1062	1062		1542
Fusobacterium sp. 3_1_5R (469605.3)	Bacteria	Bacteria; Fusobacteria; Fusobacteria (class); Fusobacteriales; Fusobacteriaceae; Fusobacterium; Fusobacterium sp. 3_1_5R	Fusobacteria		1	1080, 615					1081		1081	1082		1505	1506	1506	1411	1411		1785
Fusobacterium sp. 4_1_13 (469606.3)	Bacteria	Bacteria; Fusobacteria; Fusobacteria (class); Fusobacteriales; Fusobacteriaceae; Fusobacterium; Fusobacterium sp. 4_1_13	Fusobacteria		1	2056					2057		2057	2058		891	893	892	1420	1420		1703
Fusobacterium sp. 7_1 (457405.3)	Bacteria	Bacteria; Fusobacteria; Fusobacteria (class); Fusobacteriales; Fusobacteriaceae; Fusobacterium; Fusobacterium sp. 7_1	Fusobacteria		1	2354					2355		2355	2356		2381	2379	2380	190	190		1168
Fusobacterium sp. D11 (556264.3)	Bacteria	Bacteria; Fusobacteria; Fusobacteria (class); Fusobacteriales; Fusobacteriaceae; Fusobacterium; Fusobacterium sp. D11	Fusobacteria		1	1257					1258		1258	1259		1911	1909	1910	779	779		1832
Fusobacterium sp. D12 (556263.3)	Bacteria	Bacteria; Fusobacteria; Fusobacteria (class); Fusobacteriales; Fusobacteriaceae; Fusobacterium; Fusobacterium sp. D12	Fusobacteria		1	1319, 1794					1795		1795	1796		301	300	300	1918	1918		1678
Fusobacterium ulcerans ATCC 49185 (469617.3)	Bacteria	Bacteria; Fusobacteria; Fusobacteria (class); Fusobacteriales; Fusobacteriaceae; Fusobacterium; Fusobacterium ulcerans; Fusobacterium ulcerans ATCC 49185	Fusobacteria		0	1409					1410		1410	1413					3173	3173		1029
Fusobacterium varium ATCC 27725 (469618.3)	Bacteria	Bacteria; Fusobacteria; Fusobacteria (class); Fusobacteriales; Fusobacteriaceae; Fusobacterium; Fusobacterium varium; Fusobacterium varium ATCC 27725	Fusobacteria		0	785					786		786	803					1536	1536		1583
Gordonibacter pamelaeae 7-10-1-b (657308.3)	Bacteria	Bacteria; Actinobacteria; Actinobacteria (class); Coriobacteridae; Coriobacteriales; Coriobacterineae; Coriobacteriaceae; Gordonibacter; Gordonibacter pamelaeae; Gordonibacter pamelaeae 7-10-1-b	Actinobacteria		0	2220						199		1107
Helicobacter bilis ATCC 43879 (613026.4)	Bacteria	Bacteria; Proteobacteria; delta/epsilon subdivisions; Epsilonproteobacteria; Campylobacterales; Helicobacteraceae; Helicobacter; Helicobacter bilis; Helicobacter bilis ATCC 43879	Proteobacteria		1	1434					2113			1416		1900, 86	116	1900, 86	1109	1109			1416
Helicobacter canadensis MIT 98-5491 (537970.5)	Bacteria	Bacteria; Proteobacteria; delta/epsilon subdivisions; Epsilonproteobacteria; Campylobacterales; Helicobacteraceae; Helicobacter; Helicobacter canadensis; Helicobacter canadensis MIT 98-5491	Proteobacteria		0	1978, 910							1386, 2878	1938, 870					2047, 979	2047, 979			1938, 870
Helicobacter cinaedi CCUG 18818 (537971.5)	Bacteria	Bacteria; Proteobacteria; delta/epsilon subdivisions; Epsilonproteobacteria; Campylobacterales; Helicobacteraceae; Helicobacter; Helicobacter cinaedi; Helicobacter cinaedi CCUG 18818	Proteobacteria		1	1316					2061		340	1976		1006	1007	1006	2168	2168			1976
Helicobacter pullorum MIT 98-5489 (537972.5)	Bacteria	Bacteria; Proteobacteria; delta/epsilon subdivisions; Epsilonproteobacteria; Campylobacterales; Helicobacteraceae; Helicobacter; Helicobacter pullorum; Helicobacter pullorum MIT 98-5489	Proteobacteria		0	120							1286	77					1692	1692			77
Helicobacter pylori 26695 (85962.1)	Bacteria	Bacteria; Proteobacteria; delta/epsilon subdivisions; Epsilonproteobacteria; Campylobacterales; Helicobacteraceae; Helicobacter; Helicobacter pylori; Helicobacter pylori 26695; Helicobacter pylori 26695	Proteobacteria		1	917					1497, 802		1023	1220		289	1269	289	1531	1531			1220
Helicobacter winghamensis ATCC BAA-430 (556267.4)	Bacteria	Bacteria; Proteobacteria; delta/epsilon subdivisions; Epsilonproteobacteria; Campylobacterales; Helicobacteraceae; Helicobacter; Helicobacter winghamensis; Helicobacter winghamensis ATCC BAA-430	Proteobacteria		0	1486							666	244					1591	1591			244
Holdemania filiformis DSM 12042 (545696.5)	Bacteria	Bacteria; Firmicutes; Erysipelotrichi; Erysipelotrichales; Erysipelotrichaceae; Holdemania; Holdemania filiformis; Holdemania filiformis DSM 12042	Firmicutes		0																	1606, 2749
Klebsiella pneumoniae 1162281 (1037908.3)	Bacteria	Bacteria; Proteobacteria; Gammaproteobacteria; Enterobacteriales; Enterobacteriaceae; Klebsiella; Klebsiella pneumoniae; Klebsiella pneumoniae 1162281	Proteobacteria		1	2262			2053		1368		4420	1209		3307	91	1998	3145	3145		3551		4550
Klebsiella sp. 1_1_55 (469608.3)	Bacteria	Bacteria; Proteobacteria; Gammaproteobacteria; Enterobacteriales; Enterobacteriaceae; Klebsiella; Klebsiella sp. 1_1_55	Proteobacteria		1	1595			289		3374		4328	2849		2239	3857	346	951	951		4428		1380
Lachnospiraceae bacterium 5_1_63FAA (658089.3)	Bacteria	Bacteria; Firmicutes; Clostridia; Clostridiales; Lachnospiraceae; unclassified Lachnospiraceae; Lachnospiraceae bacterium 5_1_63FAA	Firmicutes		1	1676				117	115		115	116		19		17, 18	118, 2347	118, 2347		2115
Lachnospiraceae bacterium 8_1_57FAA (665951.3)	Bacteria	Bacteria; Firmicutes; Clostridia; Clostridiales; Lachnospiraceae; unclassified Lachnospiraceae; Lachnospiraceae bacterium 8_1_57FAA	Firmicutes		0	485				486	488		488	487					1808, 484	1808, 484		1530, 1954, 2286, 683
Lactobacillus acidophilus ATCC 4796 (525306.3)	Bacteria	Bacteria; Firmicutes; Bacilli; Lactobacillales; Lactobacillaceae; Lactobacillus; Lactobacillus acidophilus; Lactobacillus acidophilus ATCC 4796	Firmicutes		0														468	468		576
Lactobacillus acidophilus NCFM (272621.3)	Bacteria	Bacteria; Firmicutes; Bacilli; Lactobacillales; Lactobacillaceae; Lactobacillus; Lactobacillus acidophilus; Lactobacillus acidophilus NCFM; Lactobacillus acidophilus NCFM	Firmicutes		0														845	845		895
Lactobacillus amylolyticus DSM 11664 (585524.3)	Bacteria	Bacteria; Firmicutes; Bacilli; Lactobacillales; Lactobacillaceae; Lactobacillus; Lactobacillus amylolyticus; Lactobacillus amylolyticus DSM 11664	Firmicutes		0														236	236		1152
Lactobacillus antri DSM 16041 (525309.3)	Bacteria	Bacteria; Firmicutes; Bacilli; Lactobacillales; Lactobacillaceae; Lactobacillus; Lactobacillus antri; Lactobacillus antri DSM 16041	Firmicutes		0														1791	1791		95
Lactobacillus brevis ATCC 367 (387344.13)	Bacteria	Bacteria; Firmicutes; Bacilli; Lactobacillales; Lactobacillaceae; Lactobacillus; Lactobacillus brevis; Lactobacillus brevis ATCC 367	Firmicutes		0														1184	1184		1422, 758
Lactobacillus brevis subsp. gravesensis ATCC 27305 (525310.3)	Bacteria	Bacteria; Firmicutes; Bacilli; Lactobacillales; Lactobacillaceae; Lactobacillus; Lactobacillus brevis; Lactobacillus brevis subsp. gravesensis; Lactobacillus brevis subsp. gravesensis ATCC 27305	Firmicutes		0	2245					2244		2245	2247					2046, 2246	2046, 2246		2200
Lactobacillus buchneri ATCC 11577 (525318.3)	Bacteria	Bacteria; Firmicutes; Bacilli; Lactobacillales; Lactobacillaceae; Lactobacillus; Lactobacillus buchneri; Lactobacillus buchneri ATCC 11577	Firmicutes		0	2134					2133		2134	2136					1875, 2135	1875, 2135		2089
Lactobacillus casei ATCC 334 (321967.8)	Bacteria	Bacteria; Firmicutes; Bacilli; Lactobacillales; Lactobacillaceae; Lactobacillus; Lactobacillus casei; Lactobacillus casei ATCC 334	Firmicutes		0														1208	1208		1345
Lactobacillus casei BL23 (543734.3)	Bacteria	Bacteria; Firmicutes; Bacilli; Lactobacillales; Lactobacillaceae; Lactobacillus; Lactobacillus casei group; Lactobacillus casei	Firmicutes		0														1387	1387		1514
Lactobacillus crispatus 125-2-CHN (575595.3)	Bacteria	Bacteria; Firmicutes; Bacilli; Lactobacillales; Lactobacillaceae; Lactobacillus; Lactobacillus crispatus; Lactobacillus crispatus 125-2-CHN	Firmicutes		0														935	935		132
Lactobacillus delbrueckii subsp. bulgaricus ATCC 11842 (390333.6)	Bacteria	Bacteria; Firmicutes; Bacilli; Lactobacillales; Lactobacillaceae; Lactobacillus; Lactobacillus delbrueckii; Lactobacillus delbrueckii subsp. bulgaricus	Firmicutes		0	218					217		218	220					219, 669	219, 669		730
Lactobacillus delbrueckii subsp. bulgaricus ATCC BAA-365 (321956.5)	Bacteria	Bacteria; Firmicutes; Bacilli; Lactobacillales; Lactobacillaceae; Lactobacillus; Lactobacillus delbrueckii; Lactobacillus delbrueckii subsp. bulgaricus; Lactobacillus delbrueckii subsp. bulgaricus ATCC BAA-365	Firmicutes		0	189					188		189	191					190, 590	190, 590		648
Lactobacillus fermentum ATCC 14931 (525325.3)	Bacteria	Bacteria; Firmicutes; Bacilli; Lactobacillales; Lactobacillaceae; Lactobacillus; Lactobacillus fermentum; Lactobacillus fermentum ATCC 14931	Firmicutes		0	1357					1355		1356	1360					1358, 915	1358, 915		1119
Lactobacillus fermentum IFO 3956 (334390.3)	Bacteria	Bacteria; Firmicutes; Bacilli; Lactobacillales; Lactobacillaceae; Lactobacillus; Lactobacillus fermentum	Firmicutes		0	1466					1468		1467	1463					1465, 543	1465, 543		974
Lactobacillus gasseri ATCC 33323 (324831.10)	Bacteria	Bacteria; Firmicutes; Bacilli; Lactobacillales; Lactobacillaceae; Lactobacillus; Lactobacillus gasseri; Lactobacillus gasseri ATCC 33323	Firmicutes		0														1150	1150		775
Lactobacillus helveticus DPC 4571 (405566.3)	Bacteria	Bacteria; Firmicutes; Bacilli; Lactobacillales; Lactobacillaceae; Lactobacillus; Lactobacillus helveticus; Lactobacillus helveticus DPC 4571	Firmicutes		0	1266					1265		1266	1268					1267, 881	1267, 881		997
Lactobacillus helveticus DSM 20075 (585520.4)	Bacteria	Bacteria; Firmicutes; Bacilli; Lactobacillales; Lactobacillaceae; Lactobacillus; Lactobacillus helveticus; Lactobacillus helveticus DSM 20075	Firmicutes		0	1022					1023		1022	1020					1021, 1706	1021, 1706		940
Lactobacillus hilgardii ATCC 8290 (525327.3)	Bacteria	Bacteria; Firmicutes; Bacilli; Lactobacillales; Lactobacillaceae; Lactobacillus; Lactobacillus hilgardii; Lactobacillus hilgardii ATCC 8290	Firmicutes		0	781					780		781	784					1186, 782, 783	1186, 782, 783
Lactobacillus johnsonii NCC 533 (257314.1)	Bacteria	Bacteria; Firmicutes; Bacilli; Lactobacillales; Lactobacillaceae; Lactobacillus; Lactobacillus johnsonii; Lactobacillus johnsonii NCC 533; Lactobacillus johnsonii NCC 533	Firmicutes		0														800	800		1258
Lactobacillus paracasei subsp. paracasei 8700:2 (537973.8)	Bacteria	Bacteria; Firmicutes; Bacilli; Lactobacillales; Lactobacillaceae; Lactobacillus; Lactobacillus casei group; Lactobacillus paracasei; Lactobacillus paracasei subsp. paracasei; Lactobacillus paracasei subsp. paracasei 8700:2	Firmicutes		0	2669					2671		2670	2666					1888, 2668	1888, 2668		1496, 2295
Lactobacillus paracasei subsp. paracasei ATCC 25302 (525337.3)	Bacteria	Bacteria; Firmicutes; Bacilli; Lactobacillales; Lactobacillaceae; Lactobacillus; Lactobacillus casei group; Lactobacillus paracasei; Lactobacillus paracasei subsp. paracasei; Lactobacillus paracasei subsp. paracasei ATCC 25302	Firmicutes		0														253	253		125
Lactobacillus plantarum 16 (1327988.3)	Bacteria	Bacteria; Firmicutes; Bacilli; Lactobacillales; Lactobacillaceae; Lactobacillus; Lactobacillus plantarum; Lactobacillus plantarum 16	Firmicutes		0														208	208		81
Lactobacillus plantarum subsp. plantarum ATCC 14917 (525338.3)	Bacteria	Bacteria; Firmicutes; Bacilli; Lactobacillales; Lactobacillaceae; Lactobacillus; Lactobacillus plantarum; Lactobacillus plantarum subsp. plantarum; Lactobacillus plantarum subsp. plantarum ATCC 14917	Firmicutes		0	2578					2576		2577	2581					1797, 2579	1797, 2579		2217, 2971
Lactobacillus plantarum WCFS1 (220668.1)	Bacteria	Bacteria; Firmicutes; Bacilli; Lactobacillales; Lactobacillaceae; Lactobacillus; Lactobacillus plantarum; Lactobacillus plantarum WCFS1; Lactobacillus plantarum WCFS1	Firmicutes		0	2687					2689		2688	2684					1929, 2686	1929, 2686		1550, 2328
Lactobacillus reuteri CF48-3A (525341.3)	Bacteria	Bacteria; Firmicutes; Bacilli; Lactobacillales; Lactobacillaceae; Lactobacillus; Lactobacillus reuteri; Lactobacillus reuteri CF48-3A	Firmicutes		0	777					775		776	780					1523, 778	1523, 778		812
Lactobacillus reuteri DSM 20016 (557436.4)	Bacteria	Bacteria; Firmicutes; Bacilli; Lactobacillales; Lactobacillaceae; Lactobacillus; Lactobacillus reuteri; Lactobacillus reuteri DSM 20016	Firmicutes		0	1292					1294		1293	1289					1291, 525	1291, 525		784
Lactobacillus reuteri JCM 1112 (557433.3)	Bacteria	Bacteria; Firmicutes; Bacilli; Lactobacillales; Lactobacillaceae; Lactobacillus; Lactobacillus reuteri	Firmicutes		0	1329					1331		1330	1326					1328, 529	1328, 529		790
Lactobacillus reuteri MM2-3 (585517.3)	Bacteria	Bacteria; Firmicutes; Bacilli; Lactobacillales; Lactobacillaceae; Lactobacillus; Lactobacillus reuteri; Lactobacillus reuteri MM2-3	Firmicutes		0	1694					1692		1693	1697					1695, 987	1695, 987		1409
Lactobacillus reuteri MM4-1A (548485.3)	Bacteria	Bacteria; Firmicutes; Bacilli; Lactobacillales; Lactobacillaceae; Lactobacillus; Lactobacillus reuteri; Lactobacillus reuteri MM4-1A	Firmicutes		0	1589					1587		1588	1592					1590, 508	1590, 508		1159
Lactobacillus reuteri SD2112 (491077.3)	Bacteria	Bacteria; Firmicutes; Bacilli; Lactobacillales; Lactobacillaceae; Lactobacillus; Lactobacillus reuteri; Lactobacillus reuteri SD2112	Firmicutes		0	1367					1365		1366	1370					1368, 1719	1368, 1719		1408
Lactobacillus rhamnosus GG (568703.9)	Bacteria	Bacteria; Firmicutes; Bacilli; Lactobacillales; Lactobacillaceae; Lactobacillus; Lactobacillus rhamnosus; Lactobacillus rhamnosus GG	Firmicutes		0														1185	1185		1317
Lactobacillus rhamnosus LMS2-1 (525361.3)	Bacteria	Bacteria; Firmicutes; Bacilli; Lactobacillales; Lactobacillaceae; Lactobacillus; Lactobacillus rhamnosus; Lactobacillus rhamnosus LMS2-1	Firmicutes		0														206	206		339
Lactobacillus ruminis ATCC 25644 (525362.3)	Bacteria	Bacteria; Firmicutes; Bacilli; Lactobacillales; Lactobacillaceae; Lactobacillus; Lactobacillus ruminis; Lactobacillus ruminis ATCC 25644	Firmicutes		0														1398	1398		997
Lactobacillus sakei subsp. sakei 23K (314315.12)	Bacteria	Bacteria; Firmicutes; Bacilli; Lactobacillales; Lactobacillaceae; Lactobacillus; Lactobacillus sakei; Lactobacillus sakei subsp. sakei; Lactobacillus sakei subsp. sakei 23K	Firmicutes		0	1069					1071		1070	1067					1068, 822	1068, 822		1630, 970
Lactobacillus salivarius ATCC 11741 (525364.3)	Bacteria	Bacteria; Firmicutes; Bacilli; Lactobacillales; Lactobacillaceae; Lactobacillus; Lactobacillus salivarius; Lactobacillus salivarius ATCC 11741	Firmicutes		0														1022	1022		746
Lactobacillus salivarius UCC118 (362948.14)	Bacteria	Bacteria; Firmicutes; Bacilli; Lactobacillales; Lactobacillaceae; Lactobacillus; Lactobacillus salivarius; Lactobacillus salivarius UCC118	Firmicutes		0														1144	1144		788
Lactobacillus ultunensis DSM 16047 (525365.3)	Bacteria	Bacteria; Firmicutes; Bacilli; Lactobacillales; Lactobacillaceae; Lactobacillus; Lactobacillus ultunensis; Lactobacillus ultunensis DSM 16047	Firmicutes		0														1338	1338		209
Leuconostoc mesenteroides subsp. cremoris ATCC 19254 (586220.3)	Bacteria	Bacteria; Firmicutes; Bacilli; Lactobacillales; Leuconostocaceae; Leuconostoc; Leuconostoc mesenteroides; Leuconostoc mesenteroides subsp. cremoris; Leuconostoc mesenteroides subsp. cremoris ATCC 19254	Firmicutes		0														759, 963	759, 963		941
Listeria grayi DSM 20601 (525367.9)	Bacteria	Bacteria; Firmicutes; Bacilli; Bacillales; Listeriaceae; Listeria; Listeria grayi; Listeria grayi DSM 20601	Firmicutes		1	1711					2133		2134	2132		1901	1900	1901	334	334		1773, 2144
Listeria monocytogenes str. 1/2a F6854 (267409.1)	Bacteria	Bacteria; Firmicutes; Bacilli; Bacillales; Listeriaceae; Listeria; Listeria monocytogenes; Listeria monocytogenes str. 1/2a F6854; Listeria monocytogenes str. 1/2a F6854	Firmicutes		1	2818					2530		2529	2531, 2532		777	778	777	2011	2011		2203, 2395
Megamonas hypermegale ART12/1 (657316.3)	Bacteria	Bacteria; Firmicutes; Negativicutes; Selenomonadales; Veillonellaceae; Megamonas; Megamonas hypermegale; Megamonas hypermegale ART12/1	Firmicutes		0		1022, 1023			981			977	980					522, 523	522, 523
Mitsuokella multacida DSM 20544 (500635.8)	Bacteria	Bacteria; Firmicutes; Clostridia; Clostridiales; Veillonellaceae; Mitsuokella; Mitsuokella multacida; Mitsuokella multacida DSM 20544	Firmicutes		0	2113	37				2115		2116	2114					1619	1619		2116
Oxalobacter formigenes HOxBLS (556268.6)	Bacteria	Bacteria; Proteobacteria; Betaproteobacteria; Burkholderiales; Oxalobacteraceae; Oxalobacter; Oxalobacter formigenes; Oxalobacter formigenes HOxBLS	Proteobacteria		1		2222		2448		2093		1889	873		2462	2193, 2463	2463	1679	1679		2		2092
Oxalobacter formigenes OXCC13 (556269.4)	Bacteria	Bacteria; Proteobacteria; Betaproteobacteria; Burkholderiales; Oxalobacteraceae; Oxalobacter; Oxalobacter formigenes; Oxalobacter formigenes OXCC13	Proteobacteria		1		959		1109		842		643	223		1122	1123, 928	1123	439	439		1236		841
Parabacteroides distasonis ATCC 8503 (435591.10)	Bacteria	Bacteria; Bacteroidetes; Bacteroidetes (class); Bacteroidales; Porphyromonadaceae; Parabacteroides.	Bacteroidetes		1	2550					5		1382, 2280	3183		1108	553	1109	712	712		3538
Parabacteroides johnsonii DSM 18315 (537006.5)	Bacteria	Bacteria; Bacteroidetes/Chlorobi group; Bacteroidetes; Bacteroidia; Bacteroidales; Porphyromonadaceae; Parabacteroides; Parabacteroides johnsonii; Parabacteroides johnsonii DSM 18315	Bacteroidetes		1	3756					3250		2092, 829	190		1983	1044	1982	1852, 1853	1852, 1853		3339
Parabacteroides merdae ATCC 43184 (411477.4)	Bacteria	Bacteria; Bacteroidetes/Chlorobi group; Bacteroidetes; Bacteroidia; Bacteroidales; Porphyromonadaceae; Parabacteroides; Parabacteroides merdae; Parabacteroides merdae ATCC 43184	Bacteroidetes		1	3032					1524		621	557		2208	896	2209	1936	1936		1592
Parabacteroides sp. D13 (563193.3)	Bacteria	Bacteria; Bacteroidetes/Chlorobi group; Bacteroidetes; Bacteroidia; Bacteroidales; Porphyromonadaceae; Parabacteroides; Parabacteroides sp. D13	Bacteroidetes		1	3662					3995		2161, 2792	184		1908	1343	1909	1474	1474		2116, 2504, 605
Parvimonas micra ATCC 33270 (411465.10)	Bacteria	Bacteria; Firmicutes; Clostridia; Clostridiales; Clostridiales incertae sedis; Clostridiales Family XI. Incertae Sedis; Parvimonas; Parvimonas micra; Parvimonas micra ATCC 33270	Firmicutes		0								970	969					1468	1468		913
Pediococcus acidilactici 7_4 (563194.3)	Bacteria	Bacteria; Firmicutes; Bacilli; Lactobacillales; Lactobacillaceae; Pediococcus; Pediococcus acidilactici; Pediococcus acidilactici 7_4	Firmicutes		0	456					454		455	460					1238, 457, 458	1238, 457, 458		1552
Pediococcus acidilactici DSM 20284 (862514.3)	Bacteria	Bacteria; Firmicutes; Bacilli; Lactobacillales; Lactobacillaceae; Pediococcus; Pediococcus acidilactici; Pediococcus acidilactici DSM 20284	Firmicutes		0	394					396		395	391					393, 716	393, 716		481
Phascolarctobacterium sp. YIT 12067 (626939.3)	Bacteria	Bacteria; Firmicutes; Negativicutes; Selenomonadales; Acidaminococcaceae; Phascolarctobacterium; Phascolarctobacterium sp. YIT 12067	Firmicutes		0		673						671	672			1698		354	354
Prevotella copri DSM 18205 (537011.5)	Bacteria	Bacteria; Bacteroidetes/Chlorobi group; Bacteroidetes; Bacteroidia; Bacteroidales; Prevotellaceae; Prevotella; Prevotella copri; Prevotella copri DSM 18205	Bacteroidetes		1	362, 5095					320, 4049		348, 5109	2234, 3836		23, 3522	2764, 385	24, 25, 3523, 3524	2541, 3163	2541, 3163		279, 4008
Prevotella salivae DSM 15606 (888832.3)	Bacteria	Bacteria; Bacteroidetes/Chlorobi group; Bacteroidetes; Bacteroidia; Bacteroidales; Prevotellaceae; Prevotella; Prevotella salivae; Prevotella salivae DSM 15606	Bacteroidetes		0	336					124		319	485					2304	2304		104
Proteus penneri ATCC 35198 (471881.3)	Bacteria	Bacteria; Proteobacteria; Gammaproteobacteria; Enterobacteriales; Enterobacteriaceae; Proteus; Proteus penneri; Proteus penneri ATCC 35198	Proteobacteria		1	4471, 4472, 4473			3546, 3547		2992		1933	2671		4173, 4174	1635	126, 128	367	367		2949
Providencia alcalifaciens DSM 30120 (520999.6)	Bacteria	Bacteria; Proteobacteria; Gammaproteobacteria; Enterobacteriales; Enterobacteriaceae; Providencia; Providencia alcalifaciens; Providencia alcalifaciens DSM 30120	Proteobacteria		1	2950			2763		2035		2169	960		3582	2383	1672	3056	3056		2055, 834
Providencia rettgeri DSM 1131 (521000.6)	Bacteria	Bacteria; Proteobacteria; Gammaproteobacteria; Enterobacteriales; Enterobacteriaceae; Providencia; Providencia rettgeri; Providencia rettgeri DSM 1131	Proteobacteria		1	3192			2305		3639		1082	158		2143	1254	1930	2349	2349		3660
Providencia rustigianii DSM 4541 (500637.6)	Bacteria	Bacteria; Proteobacteria; Gammaproteobacteria; Enterobacteriales; Enterobacteriaceae; Providencia; Providencia rustigianii; Providencia rustigianii DSM 4541	Proteobacteria		1	3081, 4478			2955, 3912		5357, 995		1991, 6375	4794, 638		1820, 5728	1374, 4983	1939, 5611	1671, 5863	1671, 5863		1018, 5334
Providencia stuartii ATCC 25827 (471874.6)	Bacteria	Bacteria; Proteobacteria; Gammaproteobacteria; Enterobacteriales; Enterobacteriaceae; Providencia; Providencia stuartii; Providencia stuartii ATCC 25827	Proteobacteria		1	869			1615		3525		2704	123		2111	3068	1963	2277	2277		1836, 3476
Ralstonia sp. 5_7_47FAA (658664.3)	Bacteria	Bacteria; Proteobacteria; Betaproteobacteria; Burkholderiales; Burkholderiaceae; Ralstonia; Ralstonia sp. 5_7_47FAA	Proteobacteria		1	675	3171		1424		1729		2807	3940		2803	4475	2803	4945	4945		1033, 2511		1730
Roseburia intestinalis L1-82 (536231.5)	Bacteria	Bacteria; Firmicutes; Clostridia; Clostridiales; Lachnospiraceae; Roseburia; Roseburia intestinalis; Roseburia intestinalis L1-82	Firmicutes		0														2709	2709		300
Roseburia inulinivorans DSM 16841 (622312.4)	Bacteria	Bacteria; Firmicutes; Clostridia; Clostridiales; Lachnospiraceae; Roseburia; Roseburia inulinivorans; Roseburia inulinivorans DSM 16841	Firmicutes		0	86					88		88	87					2573, 85	2573, 85		2604
Ruminococcaceae bacterium D16 (552398.3)	Bacteria	Bacteria; Firmicutes; Clostridia; Clostridiales; Ruminococcaceae; unclassified Ruminococcaceae; Ruminococcaceae bacterium D16	Firmicutes		0														1488	1488		127, 634, 945
Ruminococcus bromii L2-63 (657321.5)	Bacteria	Bacteria; Firmicutes; Clostridia; Clostridiales; Ruminococcaceae; Ruminococcus; Ruminococcus bromii; Ruminococcus bromii L2-63	Firmicutes		0														1764	1764
Ruminococcus gnavus ATCC 29149 (411470.6)	Bacteria	Bacteria; Firmicutes; Clostridia; Clostridiales; Ruminococcaceae; Ruminococcus; Ruminococcus gnavus; Ruminococcus gnavus ATCC 29149	Firmicutes		0														936	936		2946
Ruminococcus lactaris ATCC 29176 (471875.6)	Bacteria	Bacteria; Firmicutes; Clostridia; Clostridiales; Ruminococcaceae; Ruminococcus; Ruminococcus lactaris; Ruminococcus lactaris ATCC 29176	Firmicutes		0	1247, 2149				1248	1250		1250	1249					1246, 2024	1246, 2024		2323
Ruminococcus obeum A2-162 (657314.3)	Bacteria	Bacteria; Firmicutes; Clostridia; Clostridiales; Ruminococcaceae; Ruminococcus; Ruminococcus obeum; Ruminococcus obeum A2-162	Firmicutes		1	2167, 2170				2169			2167	2168		2173		2172	1898, 2868	1898, 2868		1432
Ruminococcus sp. 18P13 (213810.4)	Bacteria	Bacteria; Firmicutes; Clostridia; Clostridiales; Ruminococcaceae; Ruminococcus; Ruminococcus sp. 18P13	Firmicutes		0	1666							1669	1668					1416, 1665	1416, 1665		1670
Ruminococcus sp. 5_1_39BFAA (457412.4)	Bacteria	Bacteria; Firmicutes; Clostridia; Clostridiales; Ruminococcaceae; Ruminococcus; Ruminococcus sp. 5_1_39BFAA	Firmicutes		0	1257				1256	1254		1254	1255					2782, 3050	2782, 3050		1708
Ruminococcus sp. SR1/5 (657323.3)	Bacteria	Bacteria; Firmicutes; Clostridia; Clostridiales; Ruminococcaceae; Ruminococcus; Ruminococcus sp. SR1/5	Firmicutes		1	396				395			393	394		1527	3483	1524, 1525	1455, 2956	1455, 2956		33
Ruminococcus torques ATCC 27756 (411460.6)	Bacteria	Bacteria; Firmicutes; Clostridia; Clostridiales; Ruminococcaceae; Ruminococcus; Ruminococcus torques; Ruminococcus torques ATCC 27756	Firmicutes		0	571				572	574		574	573					1557, 570	1557, 570		1094, 819, 957
Ruminococcus torques L2-14 (657313.3)	Bacteria	Bacteria; Firmicutes; Clostridia; Clostridiales; Ruminococcaceae; Ruminococcus; Ruminococcus torques; Ruminococcus torques L2-14	Firmicutes		0	150				151			153	152					149, 566	149, 566		2294
Salmonella enterica subsp. enterica serovar Typhimurium str. (946034.3)	Bacteria	Bacteria; Proteobacteria; Gammaproteobacteria; Enterobacteriales; Enterobacteriaceae; Salmonella; Salmonella enterica; Salmonella enterica subsp. enterica; Salmonella enterica subsp. enterica serovar Typhimurium; AERV00000000.gb Salmonella enterica subsp. enterica serovar Typhimurium str.	Proteobacteria		1	3342			3034		1277		4451	1371		2273	76	2945	4276	4276		4558
Streptococcus anginosus 1_2_62CV (742820.3)	Bacteria	Bacteria; Firmicutes; Bacilli; Lactobacillales; Streptococcaceae; Streptococcus; Streptococcus anginosus group; Streptococcus anginosus; Streptococcus anginosus 1_2_62CV	Firmicutes		0				294										1479, 1640	1479, 1640		640
Streptococcus equinus ATCC 9812 (525379.3)	Bacteria	Bacteria; Firmicutes; Bacilli; Lactobacillales; Streptococcaceae; Streptococcus; Streptococcus equinus; Streptococcus equinus ATCC 9812	Firmicutes		0	203					201		200	202			246		204, 327	204, 327		219
Streptococcus infantarius subsp. infantarius ATCC BAA-102 (471872.6)	Bacteria	Bacteria; Firmicutes; Bacilli; Lactobacillales; Streptococcaceae; Streptococcus; Streptococcus infantarius; Streptococcus infantarius subsp. infantarius; Streptococcus infantarius subsp. infantarius ATCC BAA-102	Firmicutes		1	103					105			104		101	579	101	102, 1383	102, 1383		310
Streptococcus sp. 2_1_36FAA (469609.3)	Bacteria	Bacteria; Firmicutes; Bacilli; Lactobacillales; Streptococcaceae; Streptococcus; Streptococcus sp. 2_1_36FAA	Firmicutes		1	2077					2107		2107	2109		325	1144	325	2014, 2108	2014, 2108		368, 671
Subdoligranulum variabile DSM 15176 (411471.5)	Bacteria	Bacteria; Firmicutes; Clostridia; Clostridiales; Ruminococcaceae; Subdoligranulum; Subdoligranulum variabile; Subdoligranulum variabile DSM 15176	Firmicutes		0														2830, 3560	2830, 3560
Succinatimonas hippei YIT 12066 (762983.3)	Bacteria	Bacteria; Proteobacteria; Gammaproteobacteria; Aeromonadales; Succinivibrionaceae; Succinatimonas; Succinatimonas hippei; Succinatimonas hippei YIT 12066	Proteobacteria		0	860					195		196, 241	1192, 1992					857	857		35
Sutterella wadsworthensis 3_1_45B (742821.3)	Bacteria	Bacteria; Proteobacteria; Betaproteobacteria; Burkholderiales; Sutterellaceae; Sutterella; Sutterella wadsworthensis; Sutterella wadsworthensis 3_1_45B	Proteobacteria		0		1841				344		1384	2382					2087	2087		1032
Veillonella sp. 3_1_44 (457416.3)	Bacteria	Bacteria; Firmicutes; Clostridia; Clostridiales; Veillonellaceae; Veillonella; Veillonella sp. 3_1_44	Firmicutes		0	1847, 586					1845		1844	1846					645	645		1253
Veillonella sp. 6_1_27 (450749.3)	Bacteria	Bacteria; Firmicutes; Clostridia; Clostridiales; Veillonellaceae; Veillonella; Veillonella sp. 6_1_27	Firmicutes		0	1862, 570					1860		1859	1861					635	635		1336
Weissella paramesenteroides ATCC 33313 (585506.3)	Bacteria	Bacteria; Firmicutes; Bacilli; Lactobacillales; Leuconostocaceae; Weissella; Weissella paramesenteroides; Weissella paramesenteroides ATCC 33313	Firmicutes		0														291, 598	291, 598		178

## Sheet: Table S6
Supplementary Table 6. Niacin biosynthesis subsystem, HGM genomes. PEG numbers of each functional role found in the subsystem for the 256 HGM genomes.
Organism	Domain	Taxonomy	Phylum	Notes	Prediction	ASPOX	ASPDH	QSYN	QAPRT	NaMNAT_D	NaMNAT_E	NaMNAT_M	NADS	GAT	NMNS	NMNAT	NMNAT_R	NMNAT_M	NMNAT_E	NADK	PNUC	RNK_b	RNK_e	NMPRT	NAM	NAPRT	NiaP	NiaX		Functional role abbreviation	Full functional role name
Actinomyces odontolyticus ATCC 17982 (411466.7)	Bacteria	Bacteria; Actinobacteria; Actinobacteria (class); Actinobacteridae; Actinomycetales; Actinomycineae; Actinomycetaceae; Actinomyces; Actinomyces odontolyticus; Actinomyces odontolyticus ATCC 17982	Actinobacteria		0					1371			221	221						1099					2015					ASPOX	L-aspartate oxidase (EC 1.4.3.16)
Corynebacterium ammoniagenes DSM 20306 (649754.3)	Bacteria	Bacteria; Actinobacteria; Actinobacteria (class); Actinobacteridae; Actinomycetales; Corynebacterineae; Corynebacteriaceae; Corynebacterium; Corynebacterium ammoniagenes; Corynebacterium ammoniagenes DSM 20306	Actinobacteria		1	1652	625	1651	1653	2239			1117							475					2131	1130	926			ASPDH	L-Aspartate dehydrogenase (EC 1.4.1.21)
Bifidobacterium adolescentis (1680.3)	Bacteria	Bacteria; Actinobacteria; Actinobacteria (class); Actinobacteridae; Bifidobacteriales; Bifidobacteriaceae; Bifidobacterium; Bifidobacterium adolescentis; Bifidobacterium adolescentis	Actinobacteria		0					1169			201, 202	201, 202						1178							93			QSYN	Quinolinate synthetase (EC 2.5.1.72)
Bifidobacterium angulatum DSM 20098 (518635.5)	Bacteria	Bacteria; Actinobacteria; Actinobacteria (class); Actinobacteridae; Bifidobacteriales; Bifidobacteriaceae; Bifidobacterium; Bifidobacterium angulatum; Bifidobacterium angulatum DSM 20098	Actinobacteria		1	717		716	718	1219			806	806						1229					1130, 943, 945	1441				QAPRT	Quinolinate phosphoribosyltransferase [decarboxylating] (EC 2.4.2.19)
Bifidobacterium animalis subsp. lactis AD011 (442563.3)	Bacteria	Bacteria; Actinobacteria; Actinobacteria (class); Actinobacteridae; Bifidobacteriales; Bifidobacteriaceae; Bifidobacterium; Bifidobacterium animalis; Bifidobacterium animalis subsp. lactis	Actinobacteria		0					1329			1006, 725, 726	1006, 725, 726						1323						287	760			NaMNAT_D	Nicotinate-nucleotide adenylyltransferase (EC 2.7.7.18
Bifidobacterium bifidum NCIMB 41171 (398513.5)	Bacteria	Bacteria; Actinobacteria; Actinobacteria (class); Actinobacteridae; Bifidobacteriales; Bifidobacteriaceae; Bifidobacterium; Bifidobacterium bifidum; Bifidobacterium bifidum NCIMB 41171	Actinobacteria		1	1265		1264	1266	552			662	662						562					229	1010				NaMNAT_E	Nicotinate-nucleotide adenylyltransferase (EC 2.7.7.18), eukaryotic PNAT family
Bifidobacterium catenulatum DSM 16992 (566552.4)	Bacteria	Bacteria; Actinobacteria; Actinobacteria (class); Actinobacteridae; Bifidobacteriales; Bifidobacteriaceae; Bifidobacterium; Bifidobacterium catenulatum; Bifidobacterium catenulatum DSM 16992	Actinobacteria		1	411		410	412	591			487	487						568					671	1440				NaMNAT_M	Nicotinate-nucleotide adenylyltransferase, NadM family (EC 2.7.7.18)
Bifidobacterium dentium ATCC 27678 (473819.7)	Bacteria	Bacteria; Actinobacteria; Actinobacteria (class); Actinobacteridae; Bifidobacteriales; Bifidobacteriaceae; Bifidobacterium; Bifidobacterium dentium; Bifidobacterium dentium ATCC 27678	Actinobacteria		0					1668			1557	1557						1652					1799	399	1440			NADS	NAD synthetase (EC 6.3.1.5)
Bifidobacterium gallicum DSM 20093 (561180.4)	Bacteria	Bacteria; Actinobacteria; Actinobacteria (class); Actinobacteridae; Bifidobacteriales; Bifidobacteriaceae; Bifidobacterium; Bifidobacterium gallicum; Bifidobacterium gallicum DSM 20093	Actinobacteria		0					640			25	25						646					377	789	346			GAT	Glutamine amidotransferase chain of NAD synthetase
Bifidobacterium longum DJO10A (205913.1)	Bacteria	Bacteria; Actinobacteria; Actinobacteria (class); Actinobacteridae; Bifidobacteriales; Bifidobacteriaceae; Bifidobacterium; Bifidobacterium longum; Bifidobacterium longum DJO10A; Bifidobacterium longum DJO10A	Actinobacteria		1	471		472	470	334			1415	1415						344					1782	922	468			NMNS	NMN synthetase (EC 6.3.1.-)
Bifidobacterium longum NCC2705 (206672.1)	Bacteria	Bacteria; Actinobacteria; Actinobacteria (class); Actinobacteridae; Bifidobacteriales; Bifidobacteriaceae; Bifidobacterium; Bifidobacterium longum; Bifidobacterium longum NCC2705; Bifidobacterium longum NCC2705	Actinobacteria		1	1307		1306	1308	968			896	896						981					841	260	1310			NMNAT	Nicotinamide-nucleotide adenylyltransferase (EC 2.7.7.1)
Bifidobacterium longum subsp. infantis ATCC 15697 (391904.3)	Bacteria	Bacteria; Actinobacteria; Actinobacteria (class); Actinobacteridae; Bifidobacteriales; Bifidobacteriaceae; Bifidobacterium; Bifidobacterium longum; Bifidobacterium longum subsp. infantis	Actinobacteria		1	915		914	916	1847			1722	1722						1863					1634	412				NMNAT_R	Nicotinamide-nucleotide adenylyltransferase, NadR family (EC 2.7.7.1)
Bifidobacterium longum subsp. infantis 157F (565040.3)	Bacteria	Bacteria; Actinobacteria; Actinobacteria (class); Actinobacteridae; Bifidobacteriales; Bifidobacteriaceae; Bifidobacterium; Bifidobacterium longum; Bifidobacterium longum subsp. infantis; Bifidobacterium longum subsp. infantis 157F	Actinobacteria		1	1297		1298	1296	624			714	714						612					779	330	1294			NMNAT_M	Nicotinamide-nucleotide adenylyltransferase, NadM family (EC 2.7.7.1)
Bifidobacterium longum subsp. infantis ATCC 55813 (548480.3)	Bacteria	Bacteria; Actinobacteria; Actinobacteria (class); Actinobacteridae; Bifidobacteriales; Bifidobacteriaceae; Bifidobacterium; Bifidobacterium longum; Bifidobacterium longum subsp. infantis; Bifidobacterium longum subsp. infantis ATCC 55813	Actinobacteria		1	1402		1401	1403	105			427	427						117					366	1866	1405			NMNAT_E	Nicotinamide-nucleotide adenylyltransferase (EC 2.7.7.1), eukaryotic PNAT family
Bifidobacterium longum subsp. infantis CCUG 52486 (537937.5)	Bacteria	Bacteria; Actinobacteria; Actinobacteria (class); Actinobacteridae; Bifidobacteriales; Bifidobacteriaceae; Bifidobacterium; Bifidobacterium longum; Bifidobacterium longum subsp. infantis; Bifidobacterium longum subsp. infantis CCUG 52486	Actinobacteria		1	1415		1414	1416	13			999	999						25					1062	279	1418			NADK	NAD kinase (EC 2.7.1.23)
Bifidobacterium longum subsp. longum JCM 1217 (565042.3)	Bacteria	Bacteria; Actinobacteria; Actinobacteria (class); Actinobacteridae; Bifidobacteriales; Bifidobacteriaceae; Bifidobacterium; Bifidobacterium longum; Bifidobacterium longum subsp. longum; Bifidobacterium longum subsp. longum JCM 1217	Actinobacteria		1	1273		1274	1272	617			692	692						605					751	338	1270			PNUC	Ribosyl nicotinamide transporter, PnuC-like
Bifidobacterium pseudocatenulatum DSM 20438 (547043.6)	Bacteria	Bacteria; Actinobacteria; Actinobacteria (class); Actinobacteridae; Bifidobacteriales; Bifidobacteriaceae; Bifidobacterium; Bifidobacterium pseudocatenulatum; Bifidobacterium pseudocatenulatum DSM 20438	Actinobacteria		0					1292			1402	1402			1229			1316		1229			1209	391	603			RNK_b	Ribosylnicotinamide kinase (EC 2.7.1.22)
Collinsella aerofaciens ATCC 25986 (411903.6)	Bacteria	Bacteria; Actinobacteria; Actinobacteria (class); Coriobacteridae; Coriobacteriales; Coriobacterineae; Coriobacteriaceae; Collinsella; Collinsella aerofaciens; Collinsella aerofaciens ATCC 25986	Actinobacteria		1	1132		1133	1131	1892			368	368						58						1370				RNK_e	Ribosylnicotinamide kinase, eukaryotic (EC 2.7.1.22)
Collinsella intestinalis DSM 13280 (521003.7)	Bacteria	Bacteria; Actinobacteria; Actinobacteria (class); Coriobacteridae; Coriobacteriales; Coriobacterineae; Coriobacteriaceae; Collinsella; Collinsella intestinalis; Collinsella intestinalis DSM 13280	Actinobacteria		1	1454		1455	1453	1114			65	65						1019					1294	47				NMPRT	Nicotinamide phosphoribosyltransferase (EC 2.4.2.12)
Collinsella stercoris DSM 13279 (445975.6)	Bacteria	Bacteria; Actinobacteria; Actinobacteria (class); Coriobacteridae; Coriobacteriales; Coriobacterineae; Coriobacteriaceae; Collinsella; Collinsella stercoris; Collinsella stercoris DSM 13279	Actinobacteria		1	689		688	690	999			1403	1403						1228					325	1419				NAM	Nicotinamidase (EC 3.5.1.19)
Eggerthella sp. 1_3_56FAA (665943.3)	Bacteria	Bacteria; Actinobacteria; Actinobacteria (class); Coriobacteridae; Coriobacteriales; Coriobacterineae; Coriobacteriaceae; Eggerthella; Eggerthella sp. 1_3_56FAA	Actinobacteria		0					476			1106							2423					1522, 1708	569				NAPRT	Nicotinate phosphoribosyltransferase (EC 2.4.2.11)
Gordonibacter pamelaeae 7-10-1-b (657308.3)	Bacteria	Bacteria; Actinobacteria; Actinobacteria (class); Coriobacteridae; Coriobacteriales; Coriobacterineae; Coriobacteriaceae; Gordonibacter; Gordonibacter pamelaeae; Gordonibacter pamelaeae 7-10-1-b	Actinobacteria		0					2990			1152							1650					2125, 647					NiaP	Niacin transporter NiaP
Bifidobacterium breve DSM 20213 = JCM 1192 (518634.7)	Bacteria	Bacteria; Actinobacteria; Actinobacteria; Actinobacteridae; Bifidobacteriales; Bifidobacteriaceae; Bifidobacterium; Bifidobacterium breve; Bifidobacterium breve DSM 20213 = JCM 1192	Actinobacteria		1	1851		1850	1852	743			827	827						732					914	411	1854			NiaX	Substrate-specific component NiaX of predicted niacin ECF transporter
Bacteroides fragilis YCH46 (295405.3)	Bacteria	Bacteria; Bacteroidetes/Chlorobi group; Bacteroidetes; Bacteroidetes (class); Bacteroidales; Bacteroidaceae; Bacteroides; Bacteroides fragilis; Bacteroides fragilis YCH46; Bacteroides fragilis YCH46	Bacteroidetes		1	950		4578	2550	3762			3523	3523						4021						2326
Bacteroides thetaiotaomicron VPI-5482 (226186.1)	Bacteria	Bacteria; Bacteroidetes/Chlorobi group; Bacteroidetes; Bacteroidetes (class); Bacteroidales; Bacteroidaceae; Bacteroides; Bacteroides thetaiotaomicron; Bacteroides thetaiotaomicron VPI-5482; Bacteroides thetaiotaomicron VPI-5482	Bacteroidetes		1	3183		3163	1560	2011			205	205						3915						1913
Bacteroides vulgatus ATCC 8482 (435590.6)	Bacteria	Bacteria; Bacteroidetes/Chlorobi group; Bacteroidetes; Bacteroidetes (class); Bacteroidales; Bacteroidaceae; Bacteroides; Bacteroides vulgatus; Bacteroides vulgatus ATCC 8482; Bacteroides vulgatus ATCC 8482	Bacteroidetes		1	1053		1083	2230	1547			2220	2220						458
Bacteroides caccae ATCC 43185 (411901.7)	Bacteria	Bacteria; Bacteroidetes/Chlorobi group; Bacteroidetes; Bacteroidia; Bacteroidales; Bacteroidaceae; Bacteroides; Bacteroides caccae; Bacteroides caccae ATCC 43185	Bacteroidetes		1	1293		1250	2721	3566			2088	2088						3211						3469
Bacteroides capillosus ATCC 29799 (411467.6)	Bacteria	Bacteria; Bacteroidetes/Chlorobi group; Bacteroidetes; Bacteroidia; Bacteroidales; Bacteroidaceae; Bacteroides; Bacteroides capillosus; Bacteroides capillosus ATCC 29799	Firmicutes	Firmicutes according to NCBI taxonomy	0	3333				3460			100	100						1594					1874	1873
Bacteroides cellulosilyticus DSM 14838 (537012.5)	Bacteria	Bacteria; Bacteroidetes/Chlorobi group; Bacteroidetes; Bacteroidia; Bacteroidales; Bacteroidaceae; Bacteroides; Bacteroides cellulosilyticus; Bacteroides cellulosilyticus DSM 14838	Bacteroidetes		1	1774		1734	450	4848			4976	4976						668
Bacteroides coprocola DSM 17136 (470145.6)	Bacteria	Bacteria; Bacteroidetes/Chlorobi group; Bacteroidetes; Bacteroidia; Bacteroidales; Bacteroidaceae; Bacteroides; Bacteroides coprocola; Bacteroides coprocola DSM 17136	Bacteroidetes		1	1309		3023	1426	3335			1383	1383						3288						984
Bacteroides coprophilus DSM 18228 (547042.5)	Bacteria	Bacteria; Bacteroidetes/Chlorobi group; Bacteroidetes; Bacteroidia; Bacteroidales; Bacteroidaceae; Bacteroides; Bacteroides coprophilus; Bacteroides coprophilus DSM 18228	Bacteroidetes		1	1872		232	626	1537			1207	1207						1638					1185	1186, 2861
Bacteroides dorei DSM 17855 (483217.6)	Bacteria	Bacteria; Bacteroidetes/Chlorobi group; Bacteroidetes; Bacteroidia; Bacteroidales; Bacteroidaceae; Bacteroides; Bacteroides dorei; Bacteroides dorei DSM 17855	Bacteroidetes		1	2054		2093	3519	233			3509	3509						1147
Bacteroides eggerthii 1_2_48FAA (665953.3)	Bacteria	Bacteria; Bacteroidetes/Chlorobi group; Bacteroidetes; Bacteroidia; Bacteroidales; Bacteroidaceae; Bacteroides; Bacteroides eggerthii; Bacteroides eggerthii 1_2_48FAA	Bacteroidetes		1	999		975	462	1698			3275	3275						2001
Bacteroides eggerthii DSM 20697 (483216.6)	Bacteria	Bacteria; Bacteroidetes/Chlorobi group; Bacteroidetes; Bacteroidia; Bacteroidales; Bacteroidaceae; Bacteroides; Bacteroides eggerthii; Bacteroides eggerthii DSM 20697	Bacteroidetes		1	3086		3106	1858	347			1140	1140						96
Bacteroides finegoldii DSM 17565 (483215.6)	Bacteria	Bacteria; Bacteroidetes/Chlorobi group; Bacteroidetes; Bacteroidia; Bacteroidales; Bacteroidaceae; Bacteroides; Bacteroides finegoldii; Bacteroides finegoldii DSM 17565	Bacteroidetes		1	3538		3513	4068	1442			2504	2504						740						1392
Bacteroides fragilis 3_1_12 (457424.5)	Bacteria	Bacteria; Bacteroidetes/Chlorobi group; Bacteroidetes; Bacteroidia; Bacteroidales; Bacteroidaceae; Bacteroides; Bacteroides fragilis; Bacteroides fragilis 3_1_12	Bacteroidetes		1	4529		4540	136	3912			3159	3159						3723						4490
Bacteroides fragilis NCTC 9343 (272559.17)	Bacteria	Bacteria; Bacteroidetes/Chlorobi group; Bacteroidetes; Bacteroidia; Bacteroidales; Bacteroidaceae; Bacteroides; Bacteroides fragilis; Bacteroides fragilis NCTC 9343	Bacteroidetes		1	22		4494	1370	3570			3051	3051						3824						3394
Bacteroides intestinalis DSM 17393 (471870.8)	Bacteria	Bacteria; Bacteroidetes/Chlorobi group; Bacteroidetes; Bacteroidia; Bacteroidales; Bacteroidaceae; Bacteroides; Bacteroides intestinalis; Bacteroides intestinalis DSM 17393	Bacteroidetes		1	999		1054	3219	4654			2648	2648						107
Bacteroides ovatus ATCC 8483 (411476.11)	Bacteria	Bacteria; Bacteroidetes/Chlorobi group; Bacteroidetes; Bacteroidia; Bacteroidales; Bacteroidaceae; Bacteroides; Bacteroides ovatus; Bacteroides ovatus ATCC 8483	Bacteroidetes		1	2433		2389	3669	1050			1117	1117						1400						1073
Bacteroides ovatus SD CC 2a (702444.3)	Bacteria	Bacteria; Bacteroidetes/Chlorobi group; Bacteroidetes; Bacteroidia; Bacteroidales; Bacteroidaceae; Bacteroides; Bacteroides ovatus; Bacteroides ovatus SD CC 2a	Bacteroidetes		1	336		3739	2110	4494			3606	3606						3097						3719
Bacteroides ovatus SD CMC 3f (702443.3)	Bacteria	Bacteria; Bacteroidetes/Chlorobi group; Bacteroidetes; Bacteroidia; Bacteroidales; Bacteroidaceae; Bacteroides; Bacteroides ovatus; Bacteroides ovatus SD CMC 3f	Bacteroidetes		1	2687		766	4063	1368			3417	3417						174						1389
Bacteroides pectinophilus ATCC 43243 (483218.5)	Bacteria	Bacteria; Bacteroidetes/Chlorobi group; Bacteroidetes; Bacteroidia; Bacteroidales; Bacteroidaceae; Bacteroides; Bacteroides pectinophilus; Bacteroides pectinophilus ATCC 43243	Firmicutes	Firmicutes according to NCBI taxonomy	0					1895			2006	2006											396	1614
Bacteroides plebeius DSM 17135 (484018.6)	Bacteria	Bacteria; Bacteroidetes/Chlorobi group; Bacteroidetes; Bacteroidia; Bacteroidales; Bacteroidaceae; Bacteroides; Bacteroides plebeius; Bacteroides plebeius DSM 17135	Bacteroidetes		1	1259		1022	2026	3419			2370	2370						3407						1560
Bacteroides sp. 1_1_30 (457387.3)	Bacteria	Bacteria; Bacteroidetes/Chlorobi group; Bacteroidetes; Bacteroidia; Bacteroidales; Bacteroidaceae; Bacteroides; Bacteroides sp. 1_1_30	Bacteroidetes		1	1558		1442	4043	1323			2938	2938						1879						1348
Bacteroides sp. 1_1_6 (469586.3)	Bacteria	Bacteria; Bacteroidetes/Chlorobi group; Bacteroidetes; Bacteroidia; Bacteroidales; Bacteroidaceae; Bacteroides; Bacteroides sp. 1_1_6	Bacteroidetes		1	1912		1923	4737	3244			38	38						2507						3066
Bacteroides sp. 2_1_16 (469587.3)	Bacteria	Bacteria; Bacteroidetes/Chlorobi group; Bacteroidetes; Bacteroidia; Bacteroidales; Bacteroidaceae; Bacteroides; Bacteroides sp. 2_1_16	Bacteroidetes		1	2273		2248	1653	3624			3081	3081						3872						3403
Bacteroides sp. 2_1_22 (469588.3)	Bacteria	Bacteria; Bacteroidetes/Chlorobi group; Bacteroidetes; Bacteroidia; Bacteroidales; Bacteroidaceae; Bacteroides; Bacteroides sp. 2_1_22	Bacteroidetes		1	452		509	4023	1732			2593	2593						3130						1787
Bacteroides sp. 2_1_33B (469589.3)	Bacteria	Bacteria; Bacteroidetes/Chlorobi group; Bacteroidetes; Bacteroidia; Bacteroidales; Bacteroidaceae; Bacteroides; Bacteroides sp. 2_1_33B	Bacteroidetes		1	1552		1570	2662	3460			3291	2088, 3291						1155
Bacteroides sp. 2_1_7 (457388.5)	Bacteria	Bacteria; Bacteroidetes/Chlorobi group; Bacteroidetes; Bacteroidia; Bacteroidales; Bacteroidaceae; Bacteroides; Bacteroides sp. 2_1_7	Bacteroidetes		1	499		518	2150	3790			3623	263, 3623						2777
Bacteroides sp. 2_2_4 (469590.5)	Bacteria	Bacteria; Bacteroidetes/Chlorobi group; Bacteroidetes; Bacteroidia; Bacteroidales; Bacteroidaceae; Bacteroides; Bacteroides sp. 2_2_4	Bacteroidetes		1	1405		1353	69	3332			984	984						4021						3351
Bacteroides sp. 3_1_19 (469592.4)	Bacteria	Bacteria; Bacteroidetes/Chlorobi group; Bacteroidetes; Bacteroidia; Bacteroidales; Bacteroidaceae; Bacteroides; Bacteroides sp. 3_1_19	Bacteroidetes		1	889		870	2205	3437			3599	182, 3599						2576
Bacteroides sp. 3_1_23 (457390.3)	Bacteria	Bacteria; Bacteroidetes/Chlorobi group; Bacteroidetes; Bacteroidia; Bacteroidales; Bacteroidaceae; Bacteroides; Bacteroides sp. 3_1_23	Bacteroidetes		1	2074		2025	1541	3583			992	992						4027						3601
Bacteroides sp. 3_1_33FAA (457391.3)	Bacteria	Bacteria; Bacteroidetes/Chlorobi group; Bacteroidetes; Bacteroidia; Bacteroidales; Bacteroidaceae; Bacteroides; Bacteroides sp. 3_1_33FAA	Bacteroidetes		1	1972		1926	743	4351			753	753						3555
Bacteroides sp. 3_1_40A (469593.3)	Bacteria	Bacteria; Bacteroidetes/Chlorobi group; Bacteroidetes; Bacteroidia; Bacteroidales; Bacteroidaceae; Bacteroides; Bacteroides sp. 3_1_40A	Bacteroidetes		1	928		886	2454	4670			2444	2444						462
Bacteroides sp. 3_2_5 (457392.3)	Bacteria	Bacteria; Bacteroidetes/Chlorobi group; Bacteroidetes; Bacteroidia; Bacteroidales; Bacteroidaceae; Bacteroides; Bacteroides sp. 3_2_5	Bacteroidetes		1	1095		1117	224	2989			1898	1898						3286						2812
Bacteroides sp. 4_1_36 (457393.3)	Bacteria	Bacteria; Bacteroidetes/Chlorobi group; Bacteroidetes; Bacteroidia; Bacteroidales; Bacteroidaceae; Bacteroides; Bacteroides sp. 4_1_36	Bacteroidetes		1	307		290	2863	2998			1591	1591						2132						1153
Bacteroides sp. 4_3_47FAA (457394.3)	Bacteria	Bacteria; Bacteroidetes/Chlorobi group; Bacteroidetes; Bacteroidia; Bacteroidales; Bacteroidaceae; Bacteroides; Bacteroides sp. 4_3_47FAA	Bacteroidetes		1	640		603	1871	4136			1881	1881						1650
Bacteroides sp. 9_1_42FAA (457395.6)	Bacteria	Bacteria; Bacteroidetes/Chlorobi group; Bacteroidetes; Bacteroidia; Bacteroidales; Bacteroidaceae; Bacteroides; Bacteroides sp. 9_1_42FAA	Bacteroidetes		1	761		698	2319	4337			2329	2329						3938
Bacteroides sp. D1 (556258.5)	Bacteria	Bacteria; Bacteroidetes/Chlorobi group; Bacteroidetes; Bacteroidia; Bacteroidales; Bacteroidaceae; Bacteroides; Bacteroides sp. D1	Bacteroidetes		1	290		344	2236	3341			1294	1294						2981						3396
Bacteroides sp. D2 (556259.3)	Bacteria	Bacteria; Bacteroidetes/Chlorobi group; Bacteroidetes; Bacteroidia; Bacteroidales; Bacteroidaceae; Bacteroides; Bacteroides sp. D2	Bacteroidetes		1	1899		1941	3331	3681			655	655						1593						3653
Bacteroides sp. D20 (585543.3)	Bacteria	Bacteria; Bacteroidetes/Chlorobi group; Bacteroidetes; Bacteroidia; Bacteroidales; Bacteroidaceae; Bacteroides; Bacteroides sp. D20	Bacteroidetes		1	2046		2032	2955	2529			960	960						2285						3538
Bacteroides sp. D22 (585544.3)	Bacteria	Bacteria; Bacteroidetes/Chlorobi group; Bacteroidetes; Bacteroidia; Bacteroidales; Bacteroidaceae; Bacteroides; Bacteroides sp. D22	Bacteroidetes		1	3782		3734	4888	34			4220	4220						654						10
Bacteroides stercoris ATCC 43183 (449673.7)	Bacteria	Bacteria; Bacteroidetes/Chlorobi group; Bacteroidetes; Bacteroidia; Bacteroidales; Bacteroidaceae; Bacteroides; Bacteroides stercoris; Bacteroides stercoris ATCC 43183	Bacteroidetes		1	2059		2080	829	2700			1591	1591						3270
Bacteroides thetaiotaomicron CL09T03C10 (997888.3)	Bacteria	Bacteria; Bacteroidetes/Chlorobi group; Bacteroidetes; Bacteroidia; Bacteroidales; Bacteroidaceae; Bacteroides; Bacteroides thetaiotaomicron; Bacteroides thetaiotaomicron CL09T03C10	Bacteroidetes		1	2013		1990	1193	2756			483	483						4049						2705
Bacteroides thetaiotaomicron dnLKV9 (1235785.3)	Bacteria	Bacteria; Bacteroidetes/Chlorobi group; Bacteroidetes; Bacteroidia; Bacteroidales; Bacteroidaceae; Bacteroides; Bacteroides thetaiotaomicron; Bacteroides thetaiotaomicron dnLKV9	Bacteroidetes		1	3584		3562	335	4323			1770	1770						4018						4411
Bacteroides uniformis ATCC 8492 (411479.10)	Bacteria	Bacteria; Bacteroidetes/Chlorobi group; Bacteroidetes; Bacteroidia; Bacteroidales; Bacteroidaceae; Bacteroides; Bacteroides uniformis; Bacteroides uniformis ATCC 8492	Bacteroidetes		1	771		757	3720	1730			1547	1547						3135						2808
Bacteroides vulgatus PC510 (702446.3)	Bacteria	Bacteria; Bacteroidetes/Chlorobi group; Bacteroidetes; Bacteroidia; Bacteroidales; Bacteroidaceae; Bacteroides; Bacteroides vulgatus; Bacteroides vulgatus PC510	Bacteroidetes		1	2510		2473	3483	268			3473	3473						932
Bacteroides xylanisolvens SD CC 1b (702447.3)	Bacteria	Bacteria; Bacteroidetes/Chlorobi group; Bacteroidetes; Bacteroidia; Bacteroidales; Bacteroidaceae; Bacteroides; Bacteroides xylanisolvens; Bacteroides xylanisolvens SD CC 1b	Bacteroidetes		1	4707		1043	3957	2774			3006	3006						1022						3792
Bacteroides xylanisolvens XB1A (657309.4)	Bacteria	Bacteria; Bacteroidetes/Chlorobi group; Bacteroidetes; Bacteroidia; Bacteroidales; Bacteroidaceae; Bacteroides; Bacteroides xylanisolvens; Bacteroides xylanisolvens XB1A	Bacteroidetes		1	1127		1060	3582	123			3203	3203						1854						181
Parabacteroides johnsonii DSM 18315 (537006.5)	Bacteria	Bacteria; Bacteroidetes/Chlorobi group; Bacteroidetes; Bacteroidia; Bacteroidales; Porphyromonadaceae; Parabacteroides; Parabacteroides johnsonii; Parabacteroides johnsonii DSM 18315	Bacteroidetes		1	518		488	2185	2228			1989	1989						34
Parabacteroides merdae ATCC 43184 (411477.4)	Bacteria	Bacteria; Bacteroidetes/Chlorobi group; Bacteroidetes; Bacteroidia; Bacteroidales; Porphyromonadaceae; Parabacteroides; Parabacteroides merdae; Parabacteroides merdae ATCC 43184	Bacteroidetes		1	2642		2632	697	2880			2202	2202						2842
Parabacteroides sp. D13 (563193.3)	Bacteria	Bacteria; Bacteroidetes/Chlorobi group; Bacteroidetes; Bacteroidia; Bacteroidales; Porphyromonadaceae; Parabacteroides; Parabacteroides sp. D13	Bacteroidetes		1	817		799	3079	4355			3799	3799, 864						2704
Prevotella copri DSM 18205 (537011.5)	Bacteria	Bacteria; Bacteroidetes/Chlorobi group; Bacteroidetes; Bacteroidia; Bacteroidales; Prevotellaceae; Prevotella; Prevotella copri; Prevotella copri DSM 18205	Bacteroidetes		1	2643, 5360		4397, 749	2327, 3219	1639, 4174			2333, 3225	2333, 3225						1654, 4159
Prevotella salivae DSM 15606 (888832.3)	Bacteria	Bacteria; Bacteroidetes/Chlorobi group; Bacteroidetes; Bacteroidia; Bacteroidales; Prevotellaceae; Prevotella; Prevotella salivae; Prevotella salivae DSM 15606	Bacteroidetes		0					1099			2075	2075						1196						1074
Alistipes indistinctus YIT 12060 (742725.3)	Bacteria	Bacteria; Bacteroidetes/Chlorobi group; Bacteroidetes; Bacteroidia; Bacteroidales; Rikenellaceae; Alistipes; Alistipes indistinctus; Alistipes indistinctus YIT 12060	Bacteroidetes		1	1554		807	1372	2222			1488, 1949	1488, 1949						1727
Parabacteroides distasonis ATCC 8503 (435591.10)	Bacteria	Bacteria; Bacteroidetes; Bacteroidetes (class); Bacteroidales; Porphyromonadaceae; Parabacteroides.	Bacteroidetes		1	2864		2848	1988	138			299	299						1465
Bacillus subtilis subsp. subtilis str. 168 (224308.1)	Bacteria	Bacteria; Firmicutes; Bacilli; Bacillales; Bacillaceae; Bacillus; Bacillus subtilis; Bacillus subtilis subsp. subtilis; Bacillus subtilis subsp. subtilis str. 168; Bacillus subtilis subsp. subtilis str. 168	Firmicutes		1	2790		2788	2789	2567			314							1162, 2957					3179		296, 4090
Listeria grayi DSM 20601 (525367.9)	Bacteria	Bacteria; Firmicutes; Bacilli; Bacillales; Listeriaceae; Listeria; Listeria grayi; Listeria grayi DSM 20601	Firmicutes		0					415			95							294, 979					2145	94
Listeria monocytogenes str. 1/2a F6854 (267409.1)	Bacteria	Bacteria; Firmicutes; Bacilli; Bacillales; Listeriaceae; Listeria; Listeria monocytogenes; Listeria monocytogenes str. 1/2a F6854; Listeria monocytogenes str. 1/2a F6854	Firmicutes		1	2909		2907, 2944	2908	683			379							2091, 3028					2394
Enterococcus faecalis TX0104 (491074.3)	Bacteria	Bacteria; Firmicutes; Bacilli; Lactobacillales; Enterococcaceae; Enterococcus; Enterococcus faecalis; Enterococcus faecalis TX0104	Firmicutes		0					710			817							721	1260				1744	816		1984
Enterococcus faecalis TX1322 (525278.3)	Bacteria	Bacteria; Firmicutes; Bacilli; Lactobacillales; Enterococcaceae; Enterococcus; Enterococcus faecalis; Enterococcus faecalis TX1322	Firmicutes		0					20			1125							1064	1587				2076	1124		1782
Enterococcus faecalis TX2134 (749518.3)	Bacteria	Bacteria; Firmicutes; Bacilli; Lactobacillales; Enterococcaceae; Enterococcus; Enterococcus faecalis; Enterococcus faecalis TX2134	Firmicutes		0					1662			2310							2350	270				2041	2311		885
Enterococcus sp. 7L76 (657310.3)	Bacteria	Bacteria; Firmicutes; Bacilli; Lactobacillales; Enterococcaceae; Enterococcus; Enterococcus sp. 7L76	Firmicutes		0					1125			911							980	1581				2176	912		1360
Lactobacillus acidophilus ATCC 4796 (525306.3)	Bacteria	Bacteria; Firmicutes; Bacilli; Lactobacillales; Lactobacillaceae; Lactobacillus; Lactobacillus acidophilus; Lactobacillus acidophilus ATCC 4796	Firmicutes		0					60			207							328					1113, 1114	206
Lactobacillus acidophilus NCFM (272621.3)	Bacteria	Bacteria; Firmicutes; Bacilli; Lactobacillales; Lactobacillaceae; Lactobacillus; Lactobacillus acidophilus; Lactobacillus acidophilus NCFM; Lactobacillus acidophilus NCFM	Firmicutes		0					1525			149							475					1338	148
Lactobacillus amylolyticus DSM 11664 (585524.3)	Bacteria	Bacteria; Firmicutes; Bacilli; Lactobacillales; Lactobacillaceae; Lactobacillus; Lactobacillus amylolyticus; Lactobacillus amylolyticus DSM 11664	Firmicutes		0					432			1592							1477						1593
Lactobacillus antri DSM 16041 (525309.3)	Bacteria	Bacteria; Firmicutes; Bacilli; Lactobacillales; Lactobacillaceae; Lactobacillus; Lactobacillus antri; Lactobacillus antri DSM 16041	Firmicutes		0					273			1492							311	23				1709, 960	1491, 1708
Lactobacillus brevis ATCC 367 (387344.13)	Bacteria	Bacteria; Firmicutes; Bacilli; Lactobacillales; Lactobacillaceae; Lactobacillus; Lactobacillus brevis; Lactobacillus brevis ATCC 367	Firmicutes		0					1001			524							1399	1018				240	523
Lactobacillus brevis subsp. gravesensis ATCC 27305 (525310.3)	Bacteria	Bacteria; Firmicutes; Bacilli; Lactobacillales; Lactobacillaceae; Lactobacillus; Lactobacillus brevis; Lactobacillus brevis subsp. gravesensis; Lactobacillus brevis subsp. gravesensis ATCC 27305	Firmicutes		1	519		518	1952	2402			2615							2739					2474	2616, 842	1953
Lactobacillus buchneri ATCC 11577 (525318.3)	Bacteria	Bacteria; Firmicutes; Bacilli; Lactobacillales; Lactobacillaceae; Lactobacillus; Lactobacillus buchneri; Lactobacillus buchneri ATCC 11577	Firmicutes		0				1697	2287			1811							2601					2361	1812, 591	1698
Lactobacillus casei BL23 (543734.3)	Bacteria	Bacteria; Firmicutes; Bacilli; Lactobacillales; Lactobacillaceae; Lactobacillus; Lactobacillus casei group; Lactobacillus casei	Firmicutes		0					1812			1926							939					2844	1928, 2843	2348
Lactobacillus delbrueckii subsp. bulgaricus ATCC BAA-365 (321956.5)	Bacteria	Bacteria; Firmicutes; Bacilli; Lactobacillales; Lactobacillaceae; Lactobacillus; Lactobacillus delbrueckii; Lactobacillus delbrueckii subsp. bulgaricus; Lactobacillus delbrueckii subsp. bulgaricus ATCC BAA-365	Firmicutes		0					1211			359							463					246	244
Lactobacillus paracasei subsp. paracasei 8700:2 (537973.8)	Bacteria	Bacteria; Firmicutes; Bacilli; Lactobacillales; Lactobacillaceae; Lactobacillus; Lactobacillus casei group; Lactobacillus paracasei; Lactobacillus paracasei subsp. paracasei; Lactobacillus paracasei subsp. paracasei 8700:2	Firmicutes		0					719			831							596					1609	1608, 833	2280
Lactobacillus paracasei subsp. paracasei ATCC 25302 (525337.3)	Bacteria	Bacteria; Firmicutes; Bacilli; Lactobacillales; Lactobacillaceae; Lactobacillus; Lactobacillus casei group; Lactobacillus paracasei; Lactobacillus paracasei subsp. paracasei; Lactobacillus paracasei subsp. paracasei ATCC 25302	Firmicutes		0					806			692							571					2058	2059, 689	1514
Lactobacillus casei ATCC 334 (321967.8)	Bacteria	Bacteria; Firmicutes; Bacilli; Lactobacillales; Lactobacillaceae; Lactobacillus; Lactobacillus casei; Lactobacillus casei ATCC 334	Firmicutes		0					1656			1770							860					2697	1772, 2696	2223
Lactobacillus crispatus 125-2-CHN (575595.3)	Bacteria	Bacteria; Firmicutes; Bacilli; Lactobacillales; Lactobacillaceae; Lactobacillus; Lactobacillus crispatus; Lactobacillus crispatus 125-2-CHN	Firmicutes		0					807			2034							20					395	2035
Lactobacillus delbrueckii subsp. bulgaricus ATCC 11842 (390333.6)	Bacteria	Bacteria; Firmicutes; Bacilli; Lactobacillales; Lactobacillaceae; Lactobacillus; Lactobacillus delbrueckii; Lactobacillus delbrueckii subsp. bulgaricus	Firmicutes		0					1342			404							529					284	282
Lactobacillus fermentum IFO 3956 (334390.3)	Bacteria	Bacteria; Firmicutes; Bacilli; Lactobacillales; Lactobacillaceae; Lactobacillus; Lactobacillus fermentum	Firmicutes		0					1430			275							607	1829				1518	1519, 274
Lactobacillus fermentum ATCC 14931 (525325.3)	Bacteria	Bacteria; Firmicutes; Bacilli; Lactobacillales; Lactobacillaceae; Lactobacillus; Lactobacillus fermentum; Lactobacillus fermentum ATCC 14931	Firmicutes		0					1395			1653							413	263				1628	1627, 1652
Lactobacillus gasseri ATCC 33323 (324831.10)	Bacteria	Bacteria; Firmicutes; Bacilli; Lactobacillales; Lactobacillaceae; Lactobacillus; Lactobacillus gasseri; Lactobacillus gasseri ATCC 33323	Firmicutes		0					1327			1436							1279					1020	1437
Lactobacillus helveticus DPC 4571 (405566.3)	Bacteria	Bacteria; Firmicutes; Bacilli; Lactobacillales; Lactobacillaceae; Lactobacillus; Lactobacillus helveticus; Lactobacillus helveticus DPC 4571	Firmicutes		0					1675			562							725					968	561, 969
Lactobacillus helveticus DSM 20075 (585520.4)	Bacteria	Bacteria; Firmicutes; Bacilli; Lactobacillales; Lactobacillaceae; Lactobacillus; Lactobacillus helveticus; Lactobacillus helveticus DSM 20075	Firmicutes		0					1335			1116							1775					958	1117, 957
Lactobacillus hilgardii ATCC 8290 (525327.3)	Bacteria	Bacteria; Firmicutes; Bacilli; Lactobacillales; Lactobacillaceae; Lactobacillus; Lactobacillus hilgardii; Lactobacillus hilgardii ATCC 8290	Firmicutes		0				1098	931			2007							2244					1004	1845, 2006	1099
Lactobacillus johnsonii NCC 533 (257314.1)	Bacteria	Bacteria; Firmicutes; Bacilli; Lactobacillales; Lactobacillaceae; Lactobacillus; Lactobacillus johnsonii; Lactobacillus johnsonii NCC 533; Lactobacillus johnsonii NCC 533	Firmicutes		0					1428			1524							665					1115	1525
Lactobacillus plantarum WCFS1 (220668.1)	Bacteria	Bacteria; Firmicutes; Bacilli; Lactobacillales; Lactobacillaceae; Lactobacillus; Lactobacillus plantarum; Lactobacillus plantarum WCFS1; Lactobacillus plantarum WCFS1	Firmicutes		0					1268			474							1846	468				2161	2284, 473	2086
Lactobacillus plantarum subsp. plantarum ATCC 14917 (525338.3)	Bacteria	Bacteria; Firmicutes; Bacilli; Lactobacillales; Lactobacillaceae; Lactobacillus; Lactobacillus plantarum; Lactobacillus plantarum subsp. plantarum; Lactobacillus plantarum subsp. plantarum ATCC 14917	Firmicutes		0					2504			1155							1815	1149				932	1154, 761	1003
Lactobacillus reuteri JCM 1112 (557433.3)	Bacteria	Bacteria; Firmicutes; Bacilli; Lactobacillales; Lactobacillaceae; Lactobacillus; Lactobacillus reuteri	Firmicutes		0					1285			291							593					160	159, 290
Lactobacillus reuteri CF48-3A (525341.3)	Bacteria	Bacteria; Firmicutes; Bacilli; Lactobacillales; Lactobacillaceae; Lactobacillus; Lactobacillus reuteri; Lactobacillus reuteri CF48-3A	Firmicutes		0					716			441							1692					1378	1377, 442
Lactobacillus reuteri DSM 20016 (557436.4)	Bacteria	Bacteria; Firmicutes; Bacilli; Lactobacillales; Lactobacillaceae; Lactobacillus; Lactobacillus reuteri; Lactobacillus reuteri DSM 20016	Firmicutes		0					1248			293							588					163	162, 292
Lactobacillus reuteri MM2-3 (585517.3)	Bacteria	Bacteria; Firmicutes; Bacilli; Lactobacillales; Lactobacillaceae; Lactobacillus; Lactobacillus reuteri; Lactobacillus reuteri MM2-3	Firmicutes		0					1735			1063							1870					1542	1064, 1541
Lactobacillus reuteri MM4-1A (548485.3)	Bacteria	Bacteria; Firmicutes; Bacilli; Lactobacillales; Lactobacillaceae; Lactobacillus; Lactobacillus reuteri; Lactobacillus reuteri MM4-1A	Firmicutes		0					1451			1731							1858					1341	1340, 1732
Lactobacillus reuteri SD2112 (491077.3)	Bacteria	Bacteria; Firmicutes; Bacilli; Lactobacillales; Lactobacillaceae; Lactobacillus; Lactobacillus reuteri; Lactobacillus reuteri SD2112	Firmicutes		0					1239			953							1934					503	504, 952
Lactobacillus rhamnosus GG (568703.9)	Bacteria	Bacteria; Firmicutes; Bacilli; Lactobacillales; Lactobacillaceae; Lactobacillus; Lactobacillus rhamnosus; Lactobacillus rhamnosus GG	Firmicutes		0					1639			1758							806					2624	1760, 2625	2167
Lactobacillus rhamnosus LMS2-1 (525361.3)	Bacteria	Bacteria; Firmicutes; Bacilli; Lactobacillales; Lactobacillaceae; Lactobacillus; Lactobacillus rhamnosus; Lactobacillus rhamnosus LMS2-1	Firmicutes		0					682			795							827					1097	1096, 797	2728
Lactobacillus ruminis ATCC 25644 (525362.3)	Bacteria	Bacteria; Firmicutes; Bacilli; Lactobacillales; Lactobacillaceae; Lactobacillus; Lactobacillus ruminis; Lactobacillus ruminis ATCC 25644	Firmicutes		1	1600		1599	1601, 985	1151			2028							1263					1918	508	984
Lactobacillus sakei subsp. sakei 23K (314315.12)	Bacteria	Bacteria; Firmicutes; Bacilli; Lactobacillales; Lactobacillaceae; Lactobacillus; Lactobacillus sakei; Lactobacillus sakei subsp. sakei; Lactobacillus sakei subsp. sakei 23K	Firmicutes		0					1355			1537							1407					1729	1538	1497
Lactobacillus salivarius ATCC 11741 (525364.3)	Bacteria	Bacteria; Firmicutes; Bacilli; Lactobacillales; Lactobacillaceae; Lactobacillus; Lactobacillus salivarius; Lactobacillus salivarius ATCC 11741	Firmicutes		0					544			1195							1808					1537
Lactobacillus salivarius UCC118 (362948.14)	Bacteria	Bacteria; Firmicutes; Bacilli; Lactobacillales; Lactobacillaceae; Lactobacillus; Lactobacillus salivarius; Lactobacillus salivarius UCC118	Firmicutes		0					578			1334							1379					1593	1335, 25, 71
Lactobacillus ultunensis DSM 16047 (525365.3)	Bacteria	Bacteria; Firmicutes; Bacilli; Lactobacillales; Lactobacillaceae; Lactobacillus; Lactobacillus ultunensis; Lactobacillus ultunensis DSM 16047	Firmicutes		0				1176	1520			575							703					1590	1589, 574	1175
Pediococcus acidilactici 7_4 (563194.3)	Bacteria	Bacteria; Firmicutes; Bacilli; Lactobacillales; Lactobacillaceae; Pediococcus; Pediococcus acidilactici; Pediococcus acidilactici 7_4	Firmicutes		0					652			1488							1755					1188	1489
Pediococcus acidilactici DSM 20284 (862514.3)	Bacteria	Bacteria; Firmicutes; Bacilli; Lactobacillales; Lactobacillaceae; Pediococcus; Pediococcus acidilactici; Pediococcus acidilactici DSM 20284	Firmicutes		0					150			961							638					666	962
Leuconostoc mesenteroides subsp. cremoris ATCC 19254 (586220.3)	Bacteria	Bacteria; Firmicutes; Bacilli; Lactobacillales; Leuconostocaceae; Leuconostoc; Leuconostoc mesenteroides; Leuconostoc mesenteroides subsp. cremoris; Leuconostoc mesenteroides subsp. cremoris ATCC 19254	Firmicutes		0					1332			362				338			1019	339, 340, 341	338				361
Weissella paramesenteroides ATCC 33313 (585506.3)	Bacteria	Bacteria; Firmicutes; Bacilli; Lactobacillales; Leuconostocaceae; Weissella; Weissella paramesenteroides; Weissella paramesenteroides ATCC 33313	Firmicutes		0					588			784							7	1234, 1755, 474				341	785	1027
Streptococcus anginosus 1_2_62CV (742820.3)	Bacteria	Bacteria; Firmicutes; Bacilli; Lactobacillales; Streptococcaceae; Streptococcus; Streptococcus anginosus group; Streptococcus anginosus; Streptococcus anginosus 1_2_62CV	Firmicutes		0					1164			1055							320					1174	1056		544
Streptococcus equinus ATCC 9812 (525379.3)	Bacteria	Bacteria; Firmicutes; Bacilli; Lactobacillales; Streptococcaceae; Streptococcus; Streptococcus equinus; Streptococcus equinus ATCC 9812	Firmicutes		0				798	735			1438							1326					746	1439		1046
Streptococcus infantarius subsp. infantarius ATCC BAA-102 (471872.6)	Bacteria	Bacteria; Firmicutes; Bacilli; Lactobacillales; Streptococcaceae; Streptococcus; Streptococcus infantarius; Streptococcus infantarius subsp. infantarius; Streptococcus infantarius subsp. infantarius ATCC BAA-102	Firmicutes		1	893		892	894	1760			196							971					1771	195		518
Streptococcus sp. 2_1_36FAA (469609.3)	Bacteria	Bacteria; Firmicutes; Bacilli; Lactobacillales; Streptococcaceae; Streptococcus; Streptococcus sp. 2_1_36FAA	Firmicutes		0					455			580				1969			1193	1968, 978	1969			441	579		767
Clostridium asparagiforme DSM 15981 (518636.5)	Bacteria	Bacteria; Firmicutes; Clostridia; Clostridiales; Clostridiaceae; Clostridium; Clostridium asparagiforme; Clostridium asparagiforme DSM 15981	Firmicutes		0	1028	5590						1881	1881			3378			1569	3377	3378			4284	2608
Clostridium bartlettii DSM 16795 (445973.7)	Bacteria	Bacteria; Firmicutes; Clostridia; Clostridiales; Clostridiaceae; Clostridium; Clostridium bartlettii; Clostridium bartlettii DSM 16795	Firmicutes		1	492		491	493	1367			1089, 1112	1089						726					1975	2362
Clostridium bolteae ATCC BAA-613 (411902.9)	Bacteria	Bacteria; Firmicutes; Clostridia; Clostridiales; Clostridiaceae; Clostridium; Clostridium bolteae; Clostridium bolteae ATCC BAA-613	Firmicutes		1	3406		3405	3407	3338			5067	5067						2791	2575, 4347	2574			1796	5035
Clostridium clostridioforme 2_1_49FAA (742735.4)	Bacteria	Bacteria; Firmicutes; Clostridia; Clostridiales; Clostridiaceae; Clostridium; Clostridium clostridioforme; Clostridium clostridioforme 2_1_49FAA	Firmicutes		1		920	1193	1191	5207			3526	3526						53	4757				3403	3495
Clostridium difficile CD196 (645462.3)	Bacteria	Bacteria; Firmicutes; Clostridia; Clostridiales; Clostridiaceae; Clostridium; Clostridium difficile; Clostridium difficile CD196	Firmicutes		1	2321		2322	2320	2485			779							966					1317	3499
Clostridium difficile NAP07 (525258.3)	Bacteria	Bacteria; Firmicutes; Clostridia; Clostridiales; Clostridiaceae; Clostridium; Clostridium difficile; Clostridium difficile NAP07	Firmicutes		1	1679		1678	1680	1514			2036							3316					2977	598
Clostridium difficile NAP08 (525259.3)	Bacteria	Bacteria; Firmicutes; Clostridia; Clostridiales; Clostridiaceae; Clostridium; Clostridium difficile; Clostridium difficile NAP08	Firmicutes		1	968		967	969	802			1828							2347					2788	3570
Clostridium hiranonis DSM 13275 (500633.7)	Bacteria	Bacteria; Firmicutes; Clostridia; Clostridiales; Clostridiaceae; Clostridium; Clostridium hiranonis; Clostridium hiranonis DSM 13275	Firmicutes		1	345		344	346	1820			1705							1770
Clostridium hylemonae DSM 15053 (553973.6)	Bacteria	Bacteria; Firmicutes; Clostridia; Clostridiales; Clostridiaceae; Clostridium; Clostridium hylemonae; Clostridium hylemonae DSM 15053	Firmicutes		1	3512		3513	3511	2377			285	285				822		2288	2712				2586	3295
Clostridium leptum DSM 753 (428125.8)	Bacteria	Bacteria; Firmicutes; Clostridia; Clostridiales; Clostridiaceae; Clostridium; Clostridium leptum; Clostridium leptum DSM 753	Firmicutes		1	2874	2874	2875	2875	2873			1365	1365	2564	2565				1365				1559	2459	1212
Clostridium methylpentosum DSM 5476 (537013.3)	Bacteria	Bacteria; Firmicutes; Clostridia; Clostridiales; Clostridiaceae; Clostridium; Clostridium methylpentosum; Clostridium methylpentosum DSM 5476	Firmicutes		1	919		1424	920	2048			2376	2376						1748					2281	1499
Clostridium nexile DSM 1787 (500632.7)	Bacteria	Bacteria; Firmicutes; Clostridia; Clostridiales; Clostridiaceae; Clostridium; Clostridium nexile; Clostridium nexile DSM 1787	Firmicutes		1	2686		2687	2685	1355			2642	2642						2796						2285
Clostridium scindens ATCC 35704 (411468.9)	Bacteria	Bacteria; Firmicutes; Clostridia; Clostridiales; Clostridiaceae; Clostridium; Clostridium scindens; Clostridium scindens ATCC 35704	Firmicutes		1	1894		1895	1893	1182			339	339						1127	1552				1748	2917
Clostridium sp. 7_2_43FAA (457396.3)	Bacteria	Bacteria; Firmicutes; Clostridia; Clostridiales; Clostridiaceae; Clostridium; Clostridium sp. 7_2_43FAA	Firmicutes		0					2800			2314	2314						1101					560	2705		2500
Clostridium sp. L2-50 (411489.7)	Bacteria	Bacteria; Firmicutes; Clostridia; Clostridiales; Clostridiaceae; Clostridium; Clostridium sp. L2-50	Firmicutes		1	1129		2335	1130	797			1666	1666						1296	2238				588	2058
Clostridium sp. M62/1 (411486.3)	Bacteria	Bacteria; Firmicutes; Clostridia; Clostridiales; Clostridiaceae; Clostridium; Clostridium sp. M62/1	Firmicutes		0					1925			1031	1031						3417					1228	2859
Clostridium sp. SS2/1 (411484.7)	Bacteria	Bacteria; Firmicutes; Clostridia; Clostridiales; Clostridiaceae; Clostridium; Clostridium sp. SS2/1	Firmicutes		1	2146	2146	2147	2147	2145			33	33	572	573				33				2710	1587	1908
Clostridium sporogenes ATCC 15579 (471871.7)	Bacteria	Bacteria; Firmicutes; Clostridia; Clostridiales; Clostridiaceae; Clostridium; Clostridium sporogenes; Clostridium sporogenes ATCC 15579	Firmicutes		1	2116		2115	2117	654			3156	3156						1732					2470	2152		1016
Clostridium symbiosum WAL-14163 (742740.3)	Bacteria	Bacteria; Firmicutes; Clostridia; Clostridiales; Clostridiaceae; Clostridium; Clostridium symbiosum; Clostridium symbiosum WAL-14163	Firmicutes		1	3149		3148	3150	4393			2211	2211						2187					863	4640
Clostridium symbiosum WAL-14673 (742741.3)	Bacteria	Bacteria; Firmicutes; Clostridia; Clostridiales; Clostridiaceae; Clostridium; Clostridium symbiosum; Clostridium symbiosum WAL-14673	Firmicutes		1	2615		2614	2616	998			2911	2911						2934					2081	4103
Anaerococcus hydrogenalis DSM 7454 (561177.4)	Bacteria	Bacteria; Firmicutes; Clostridia; Clostridiales; Clostridiales incertae sedis; Clostridiales Family XI. Incertae Sedis; Anaerococcus; Anaerococcus hydrogenalis; Anaerococcus hydrogenalis DSM 7454	Firmicutes		0					691			1272	1272						754					833, 834	280
Parvimonas micra ATCC 33270 (411465.10)	Bacteria	Bacteria; Firmicutes; Clostridia; Clostridiales; Clostridiales incertae sedis; Clostridiales Family XI. Incertae Sedis; Parvimonas; Parvimonas micra; Parvimonas micra ATCC 33270	Firmicutes		0					1066			255							205					422	907
Anaerofustis stercorihominis DSM 17244 (445971.6)	Bacteria	Bacteria; Firmicutes; Clostridia; Clostridiales; Eubacteriaceae; Anaerofustis; Anaerofustis stercorihominis; Anaerofustis stercorihominis DSM 17244	Firmicutes		1	1259	1259	1258	1258	1260			1207	1207	1746	1747				1207				997	465	226
Eubacterium hallii DSM 3353 (411469.3)	Bacteria	Bacteria; Firmicutes; Clostridia; Clostridiales; Eubacteriaceae; Eubacterium; Eubacterium hallii; Eubacterium hallii DSM 3353	Firmicutes		1	1820		1821	1819	190			479	479						137	32				283	472
Eubacterium rectale DSM 17629 (657318.4)	Bacteria	Bacteria; Firmicutes; Clostridia; Clostridiales; Eubacteriaceae; Eubacterium; Eubacterium rectale; Eubacterium rectale DSM 17629	Firmicutes		1	1877		1876	1878	1056			2153, 2571	2153, 2571						1592					2569	2570, 684
Eubacterium rectale M104/1 (657317.3)	Bacteria	Bacteria; Firmicutes; Clostridia; Clostridiales; Eubacteriaceae; Eubacterium; Eubacterium rectale; Eubacterium rectale M104/1	Firmicutes		1	2739		2740	2738	3341			1343, 2468, 531	1343, 2468						390						1344, 2237, 532
Eubacterium siraeum 70/3 (657319.3)	Bacteria	Bacteria; Firmicutes; Clostridia; Clostridiales; Eubacteriaceae; Eubacterium; Eubacterium siraeum; Eubacterium siraeum 70/3	Firmicutes		1	2600		980	2601	815			2040	2040						1844	106				1384	1385
Eubacterium siraeum DSM 15702 (428128.7)	Bacteria	Bacteria; Firmicutes; Clostridia; Clostridiales; Eubacteriaceae; Eubacterium; Eubacterium siraeum; Eubacterium siraeum DSM 15702	Firmicutes		1	216		1140	215	2130			2308	2308						375	1880				1722	1721
Eubacterium ventriosum ATCC 27560 (411463.4)	Bacteria	Bacteria; Firmicutes; Clostridia; Clostridiales; Eubacteriaceae; Eubacterium; Eubacterium ventriosum; Eubacterium ventriosum ATCC 27560	Firmicutes		1	210		2325	209	11			1000	1000						1919
Anaerostipes caccae DSM 14662 (411490.6)	Bacteria	Bacteria; Firmicutes; Clostridia; Clostridiales; Lachnospiraceae; Anaerostipes; Anaerostipes caccae; Anaerostipes caccae DSM 14662	Firmicutes		1	734	734	735	735	733			207	207	1233	1232				207				2897	1700	86
Anaerostipes sp. 3_2_56FAA (665937.3)	Bacteria	Bacteria; Firmicutes; Clostridia; Clostridiales; Lachnospiraceae; Anaerostipes; Anaerostipes sp. 3_2_56FAA	Firmicutes		1	3115	3115	3114	3114	3116, 3117			2632	2632	992	991				2632				1857	1509	3480
Bryantella formatexigens DSM 14469 (478749.5)	Bacteria	Bacteria; Firmicutes; Clostridia; Clostridiales; Lachnospiraceae; Bryantella; Bryantella formatexigens; Bryantella formatexigens DSM 14469	Firmicutes		0	1182				1069			4175	4175						3939					2086
Butyrivibrio crossotus DSM 2876 (511680.4)	Bacteria	Bacteria; Firmicutes; Clostridia; Clostridiales; Lachnospiraceae; Butyrivibrio; Butyrivibrio crossotus; Butyrivibrio crossotus DSM 2876	Firmicutes		0					123			1797	1797						1511					29	28
Butyrivibrio fibrisolvens 16/4 (657324.3)	Bacteria	Bacteria; Firmicutes; Clostridia; Clostridiales; Lachnospiraceae; Butyrivibrio; Butyrivibrio fibrisolvens; Butyrivibrio fibrisolvens 16/4	Firmicutes		1	267		268	266	1681			2114, 2115, 282	2114, 2115						1463						421
Coprococcus comes ATCC 27758 (470146.3)	Bacteria	Bacteria; Firmicutes; Clostridia; Clostridiales; Lachnospiraceae; Coprococcus; Coprococcus comes; Coprococcus comes ATCC 27758	Firmicutes		1	2526, 2527		2528	2525	931			523	523				1346		355						240
Coprococcus eutactus ATCC 27759 (411474.6)	Bacteria	Bacteria; Firmicutes; Clostridia; Clostridiales; Lachnospiraceae; Coprococcus; Coprococcus eutactus; Coprococcus eutactus ATCC 27759	Firmicutes		1	2485		2488	2486	1113			850	850			1364			174	1365, 794	1364			1367	1770
Dorea longicatena DSM 13814 (411462.6)	Bacteria	Bacteria; Firmicutes; Clostridia; Clostridiales; Lachnospiraceae; Dorea; Dorea longicatena; Dorea longicatena DSM 13814	Firmicutes		1	266		2174	265	479			926	926						395						817
Roseburia intestinalis L1-82 (536231.5)	Bacteria	Bacteria; Firmicutes; Clostridia; Clostridiales; Lachnospiraceae; Roseburia; Roseburia intestinalis; Roseburia intestinalis L1-82	Firmicutes		1	821		820	822	858			293	293						2284						3084
Roseburia inulinivorans DSM 16841 (622312.4)	Bacteria	Bacteria; Firmicutes; Clostridia; Clostridiales; Lachnospiraceae; Roseburia; Roseburia inulinivorans; Roseburia inulinivorans DSM 16841	Firmicutes		1	1684		1683	1685	3313			2968	2968						2473					3573	3209
Lachnospiraceae bacterium 5_1_63FAA (658089.3)	Bacteria	Bacteria; Firmicutes; Clostridia; Clostridiales; Lachnospiraceae; unclassified Lachnospiraceae; Lachnospiraceae bacterium 5_1_63FAA	Firmicutes		1	457	457	458	458	456			2336	2336	36	37				2336				2514	2298	1972
Lachnospiraceae bacterium 8_1_57FAA (665951.3)	Bacteria	Bacteria; Firmicutes; Clostridia; Clostridiales; Lachnospiraceae; unclassified Lachnospiraceae; Lachnospiraceae bacterium 8_1_57FAA	Firmicutes		1	2573		2574	2573	197			1826	1826						789						953
Anaerotruncus colihominis DSM 17241 (445972.6)	Bacteria	Bacteria; Firmicutes; Clostridia; Clostridiales; Ruminococcaceae; Anaerotruncus; Anaerotruncus colihominis; Anaerotruncus colihominis DSM 17241	Firmicutes		0					2592, 2768			3432	3432						2160					2997	2201
Faecalibacterium cf. prausnitzii KLE1255 (748224.3)	Bacteria	Bacteria; Firmicutes; Clostridia; Clostridiales; Ruminococcaceae; Faecalibacterium; Faecalibacterium prausnitzii; Faecalibacterium cf. prausnitzii KLE1255	Firmicutes		0		1179			2050			748	748						1295						91
Faecalibacterium prausnitzii A2-165 (411483.3)	Bacteria	Bacteria; Firmicutes; Clostridia; Clostridiales; Ruminococcaceae; Faecalibacterium; Faecalibacterium prausnitzii; Faecalibacterium prausnitzii A2-165	Firmicutes		0	2586				1108			575	575
Faecalibacterium prausnitzii L2-6 (718252.3)	Bacteria	Bacteria; Firmicutes; Clostridia; Clostridiales; Ruminococcaceae; Faecalibacterium; Faecalibacterium prausnitzii; Faecalibacterium prausnitzii L2-6	Firmicutes		0	1159				524			2321	2321						2079						2100
Faecalibacterium prausnitzii SL3/3 (657322.3)	Bacteria	Bacteria; Firmicutes; Clostridia; Clostridiales; Ruminococcaceae; Faecalibacterium; Faecalibacterium prausnitzii; Faecalibacterium prausnitzii SL3/3	Firmicutes		0		2709			70			1991	1991						2922						2711
Ruminococcus bromii L2-63 (657321.5)	Bacteria	Bacteria; Firmicutes; Clostridia; Clostridiales; Ruminococcaceae; Ruminococcus; Ruminococcus bromii; Ruminococcus bromii L2-63	Firmicutes		1	1961		2030	1962	418			373	373						718					1147	1842
Ruminococcus gnavus ATCC 29149 (411470.6)	Bacteria	Bacteria; Firmicutes; Clostridia; Clostridiales; Ruminococcaceae; Ruminococcus; Ruminococcus gnavus; Ruminococcus gnavus ATCC 29149	Firmicutes		1	3290		3289	3291	1686			3200	3200						219	1859				2080	1166
Ruminococcus lactaris ATCC 29176 (471875.6)	Bacteria	Bacteria; Firmicutes; Clostridia; Clostridiales; Ruminococcaceae; Ruminococcus; Ruminococcus lactaris; Ruminococcus lactaris ATCC 29176	Firmicutes		1	1126		1127	1125	939			2339	2339						1004						393
Ruminococcus obeum A2-162 (657314.3)	Bacteria	Bacteria; Firmicutes; Clostridia; Clostridiales; Ruminococcaceae; Ruminococcus; Ruminococcus obeum; Ruminococcus obeum A2-162	Firmicutes		1	3236	3236	3239	3239	3237			1884	1884	2490	2489				1884				3391	455	3064
Ruminococcus sp. 18P13 (213810.4)	Bacteria	Bacteria; Firmicutes; Clostridia; Clostridiales; Ruminococcaceae; Ruminococcus; Ruminococcus sp. 18P13	Firmicutes		1	1004, 608		1840, 744	607	1195			636	636						1807	273				1529	1580
Ruminococcus sp. 5_1_39BFAA (457412.4)	Bacteria	Bacteria; Firmicutes; Clostridia; Clostridiales; Ruminococcaceae; Ruminococcus; Ruminococcus sp. 5_1_39BFAA	Firmicutes		1	2098, 240		2095	2097	798			2418	2418						664					596	3145
Ruminococcus sp. SR1/5 (657323.3)	Bacteria	Bacteria; Firmicutes; Clostridia; Clostridiales; Ruminococcaceae; Ruminococcus; Ruminococcus sp. SR1/5	Firmicutes		1	111, 112, 1388		1387	1389, 1390	714			3389	3389						2201						2742
Ruminococcus torques ATCC 27756 (411460.6)	Bacteria	Bacteria; Firmicutes; Clostridia; Clostridiales; Ruminococcaceae; Ruminococcus; Ruminococcus torques; Ruminococcus torques ATCC 27756	Firmicutes		1	999		998	999	184			1539	1539						31						2146
Ruminococcus torques L2-14 (657313.3)	Bacteria	Bacteria; Firmicutes; Clostridia; Clostridiales; Ruminococcaceae; Ruminococcus; Ruminococcus torques; Ruminococcus torques L2-14	Firmicutes		1	1144		1143	1145	1946			2306	2306						1804						2210
Subdoligranulum variabile DSM 15176 (411471.5)	Bacteria	Bacteria; Firmicutes; Clostridia; Clostridiales; Ruminococcaceae; Subdoligranulum; Subdoligranulum variabile; Subdoligranulum variabile DSM 15176	Firmicutes		0					5008, 895			3704, 727	3704, 727						3728, 703	1701, 4758				2655, 3394	3994, 432
Ruminococcaceae bacterium D16 (552398.3)	Bacteria	Bacteria; Firmicutes; Clostridia; Clostridiales; Ruminococcaceae; unclassified Ruminococcaceae; Ruminococcaceae bacterium D16	Firmicutes		0					2962			174	174						705	1471					2574, 2575
Acidaminococcus sp. D21 (563191.3)	Bacteria	Bacteria; Firmicutes; Clostridia; Clostridiales; Veillonellaceae; Acidaminococcus; Acidaminococcus sp. D21	Firmicutes		0					909			1585	1585						824					108	777
Mitsuokella multacida DSM 20544 (500635.8)	Bacteria	Bacteria; Firmicutes; Clostridia; Clostridiales; Veillonellaceae; Mitsuokella; Mitsuokella multacida; Mitsuokella multacida DSM 20544	Firmicutes		0					1988			904	904						934	1046, 1047				1357	1049	435
Veillonella sp. 3_1_44 (457416.3)	Bacteria	Bacteria; Firmicutes; Clostridia; Clostridiales; Veillonellaceae; Veillonella; Veillonella sp. 3_1_44	Firmicutes		0					206			1500							314					932	1499
Veillonella sp. 6_1_27 (450749.3)	Bacteria	Bacteria; Firmicutes; Clostridia; Clostridiales; Veillonellaceae; Veillonella; Veillonella sp. 6_1_27	Firmicutes		0					202			1528							310					981	1529
Blautia hansenii DSM 20583 (537007.6)	Bacteria	Bacteria; Firmicutes; Clostridia; Clostridiales; unclassified Clostridiales; Blautia; Blautia hansenii; Blautia hansenii DSM 20583	Firmicutes		1	1423		1422	1424	1499			1893	1893						1102					251	2014
Blautia hydrogenotrophica DSM 10507 (476272.5)	Bacteria	Bacteria; Firmicutes; Clostridia; Clostridiales; unclassified Clostridiales; Blautia; Blautia hydrogenotrophica; Blautia hydrogenotrophica DSM 10507	Firmicutes		0					211			2198	2198						1565					2624	963
Clostridiales bacterium 1_7_47FAA (457421.5)	Bacteria	Bacteria; Firmicutes; Clostridia; Clostridiales; unclassified Clostridiales; unclassified Clostridiales (miscellaneous); Clostridiales bacterium 1_7_47FAA	Firmicutes		0					5202			3207	3207						172					1751	2130
Coprobacillus sp. 29_1 (469596.3)	Bacteria	Bacteria; Firmicutes; Erysipelotrichi; Erysipelotrichales; Erysipelotrichaceae; Coprobacillus; Coprobacillus sp. 29_1	Firmicutes		0					2603			42	42						1650					2834	2860		1864
Holdemania filiformis DSM 12042 (545696.5)	Bacteria	Bacteria; Firmicutes; Erysipelotrichi; Erysipelotrichales; Erysipelotrichaceae; Holdemania; Holdemania filiformis; Holdemania filiformis DSM 12042	Firmicutes		0		1610			3005			2605	2605						2415					3046	3045
Catenibacterium mitsuokai DSM 15897 (451640.5)	Bacteria	Bacteria; Firmicutes; Erysipelotrichi; Erysipelotrichales; Erysipelotrichaceae; Catenibacterium; Catenibacterium mitsuokai; Catenibacterium mitsuokai DSM 15897	Firmicutes		1	485		486	485	1780			835	835						2241					2139	1459	1449
Clostridium ramosum DSM 1402 (445974.6)	Bacteria	Bacteria; Firmicutes; Erysipelotrichi; Erysipelotrichales; Erysipelotrichaceae; unclassified Erysipelotrichaceae; Clostridium ramosum; Clostridium ramosum DSM 1402	Firmicutes		1	1450		1449	1451	2421			904	904						2515					1929	1370
Clostridium spiroforme DSM 1552 (428126.7)	Bacteria	Bacteria; Firmicutes; Erysipelotrichi; Erysipelotrichales; Erysipelotrichaceae; unclassified Erysipelotrichaceae; Clostridium spiroforme; Clostridium spiroforme DSM 1552	Firmicutes		1	1480	1480	1479	1479	1481			938	938	1127	1127				938				175	331	1229
Eubacterium biforme DSM 3989 (518637.5)	Bacteria	Bacteria; Firmicutes; Erysipelotrichi; Erysipelotrichales; Erysipelotrichaceae; unclassified Erysipelotrichaceae; Eubacterium biforme; Eubacterium biforme DSM 3989	Firmicutes		1	1644		1645	1643	405			2024	2024						1717					919	918
Eubacterium dolichum DSM 3991 (428127.7)	Bacteria	Bacteria; Firmicutes; Erysipelotrichi; Erysipelotrichales; Erysipelotrichaceae; unclassified Erysipelotrichaceae; Eubacterium dolichum; Eubacterium dolichum DSM 3991	Firmicutes		0					1192			1303	1303						788					1667	1668		464
Erysipelotrichaceae bacterium 3_1_53 (658659.3)	Bacteria	Bacteria; Firmicutes; Erysipelotrichi; Erysipelotrichales; Erysipelotrichaceae; unclassified Erysipelotrichaceae; unclassified Erysipelotrichaceae (miscellaneous); Erysipelotrichaceae bacterium 3_1_53	Firmicutes		1	3614		3613	3615	1460			1707, 1754	1707, 1754						597, 598					2843	2844
Erysipelotrichaceae bacterium 5_2_54FAA (552396.3)	Bacteria	Bacteria; Firmicutes; Erysipelotrichi; Erysipelotrichales; Erysipelotrichaceae; unclassified Erysipelotrichaceae; unclassified Erysipelotrichaceae (miscellaneous); Erysipelotrichaceae bacterium 5_2_54FAA	Firmicutes		0					1073			2591	2591						307					1199	1198
Phascolarctobacterium sp. YIT 12067 (626939.3)	Bacteria	Bacteria; Firmicutes; Negativicutes; Selenomonadales; Acidaminococcaceae; Phascolarctobacterium; Phascolarctobacterium sp. YIT 12067	Firmicutes		0	1139				226			1619	1619						565					42	182		1310
Megamonas hypermegale ART12/1 (657316.3)	Bacteria	Bacteria; Firmicutes; Negativicutes; Selenomonadales; Veillonellaceae; Megamonas; Megamonas hypermegale; Megamonas hypermegale ART12/1	Firmicutes		1	282		283, 284	281	2209			1432	1432						735					71	2559	280
Fusobacterium gonidiaformans ATCC 25563 (469615.3)	Bacteria	Bacteria; Fusobacteria; Fusobacteria (class); Fusobacteriales; Fusobacteriaceae; Fusobacterium; Fusobacterium gonidiaformans; Fusobacterium gonidiaformans ATCC 25563	Fusobacteria		0					347			1558							1043						572
Fusobacterium mortiferum ATCC 9817 (469616.3)	Bacteria	Bacteria; Fusobacteria; Fusobacteria (class); Fusobacteriales; Fusobacteriaceae; Fusobacterium; Fusobacterium mortiferum; Fusobacterium mortiferum ATCC 9817	Fusobacteria		1	2222, 72		71	73	1324			536	2343						321					2404	1122
Fusobacterium sp. 1_1_41FAA (469621.3)	Bacteria	Bacteria; Fusobacteria; Fusobacteria (class); Fusobacteriales; Fusobacteriaceae; Fusobacterium; Fusobacterium sp. 1_1_41FAA	Fusobacteria		1	82		83	81	883			1157							1017						1720
Fusobacterium sp. 2_1_31 (469599.3)	Bacteria	Bacteria; Fusobacteria; Fusobacteria (class); Fusobacteriales; Fusobacteriaceae; Fusobacterium; Fusobacterium sp. 2_1_31	Fusobacteria		1	2096		2095	2097	834			325							474						1222
Fusobacterium sp. 3_1_27 (469602.3)	Bacteria	Bacteria; Fusobacteria; Fusobacteria (class); Fusobacteriales; Fusobacteriaceae; Fusobacterium; Fusobacterium sp. 3_1_27	Fusobacteria		1	315		314	316	830			738							1807						1896
Fusobacterium sp. 3_1_33 (469603.3)	Bacteria	Bacteria; Fusobacteria; Fusobacteria (class); Fusobacteriales; Fusobacteriaceae; Fusobacterium; Fusobacterium sp. 3_1_33	Fusobacteria		1	1497		1495, 1496	1498	653			191							1591						384
Fusobacterium sp. 3_1_36A2 (469604.3)	Bacteria	Bacteria; Fusobacteria; Fusobacteria (class); Fusobacteriales; Fusobacteriaceae; Fusobacterium; Fusobacterium sp. 3_1_36A2	Fusobacteria		1	1907		1906	1908	1167			1251							320						164
Fusobacterium sp. 3_1_5R (469605.3)	Bacteria	Bacteria; Fusobacteria; Fusobacteria (class); Fusobacteriales; Fusobacteriaceae; Fusobacterium; Fusobacterium sp. 3_1_5R	Fusobacteria		0					379			1694							1420						1280
Fusobacterium sp. 4_1_13 (469606.3)	Bacteria	Bacteria; Fusobacteria; Fusobacteria (class); Fusobacteriales; Fusobacteriaceae; Fusobacterium; Fusobacterium sp. 4_1_13	Fusobacteria		1	1995		1996	1994	1526			263							588						443
Fusobacterium sp. 7_1 (457405.3)	Bacteria	Bacteria; Fusobacteria; Fusobacteria (class); Fusobacteriales; Fusobacteriaceae; Fusobacterium; Fusobacterium sp. 7_1	Fusobacteria		1	2277		2278	2276	646			1380							1054						330
Fusobacterium sp. D11 (556264.3)	Bacteria	Bacteria; Fusobacteria; Fusobacteria (class); Fusobacteriales; Fusobacteriaceae; Fusobacterium; Fusobacterium sp. D11	Fusobacteria		1	1160		1161	1159	147			1539							252						1719
Fusobacterium sp. D12 (556263.3)	Bacteria	Bacteria; Fusobacteria; Fusobacteria (class); Fusobacteriales; Fusobacteriaceae; Fusobacterium; Fusobacterium sp. D12	Fusobacteria		1	935		936	934	769			482							1909						57
Fusobacterium ulcerans ATCC 49185 (469617.3)	Bacteria	Bacteria; Fusobacteria; Fusobacteria (class); Fusobacteriales; Fusobacteriaceae; Fusobacterium; Fusobacterium ulcerans; Fusobacterium ulcerans ATCC 49185	Fusobacteria		1	2036, 754		753	755	938			554	3076						2389					3129	1689
Fusobacterium varium ATCC 27725 (469618.3)	Bacteria	Bacteria; Fusobacteria; Fusobacteria (class); Fusobacteriales; Fusobacteriaceae; Fusobacterium; Fusobacterium varium; Fusobacterium varium ATCC 27725	Fusobacteria		1	2773, 2945, 698		2944	2946	376			1885	67						470					19	276
Ralstonia sp. 5_7_47FAA (658664.3)	Bacteria	Bacteria; Proteobacteria; Betaproteobacteria; Burkholderiales; Burkholderiaceae; Ralstonia; Ralstonia sp. 5_7_47FAA	Proteobacteria		1	2945		2943	2944, 4452	3209			3044	3044						2782					3455	2589
Oxalobacter formigenes HOxBLS (556268.6)	Bacteria	Bacteria; Proteobacteria; Betaproteobacteria; Burkholderiales; Oxalobacteraceae; Oxalobacter; Oxalobacter formigenes; Oxalobacter formigenes HOxBLS	Proteobacteria		1	212		2302	2303	710			1387	1387						2554
Oxalobacter formigenes OXCC13 (556269.4)	Bacteria	Bacteria; Proteobacteria; Betaproteobacteria; Burkholderiales; Oxalobacteraceae; Oxalobacter; Oxalobacter formigenes; Oxalobacter formigenes OXCC13	Proteobacteria		1	2343		166	165	1401			182	182						1213
Sutterella wadsworthensis 3_1_45B (742821.3)	Bacteria	Bacteria; Proteobacteria; Betaproteobacteria; Burkholderiales; Sutterellaceae; Sutterella; Sutterella wadsworthensis; Sutterella wadsworthensis 3_1_45B	Proteobacteria		0					2182			741	741						2330					1763	1056
Burkholderiales bacterium 1_1_47 (469610.4)	Bacteria	Bacteria; Proteobacteria; Betaproteobacteria; Burkholderiales; unclassified Burkholderiales; unclassified Burkholderiales (miscellaneous); Burkholderiales bacterium 1_1_47	Proteobacteria		0					1151			1677	1677						1288					1093	1723
Succinatimonas hippei YIT 12066 (762983.3)	Bacteria	Bacteria; Proteobacteria; Gammaproteobacteria; Aeromonadales; Succinivibrionaceae; Succinatimonas; Succinatimonas hippei; Succinatimonas hippei YIT 12066	Proteobacteria		0				1669	169			1811	1811						1791					370	78
Citrobacter sp. 30_2 (469595.3)	Bacteria	Bacteria; Proteobacteria; Gammaproteobacteria; Enterobacteriales; Enterobacteriaceae; Citrobacter; Citrobacter sp. 30_2	Proteobacteria		1	954		1401	3419	1302			1916				3298			2415	1402	3298		3580	1889	1566
Citrobacter youngae ATCC 29220 (500640.5)	Bacteria	Bacteria; Proteobacteria; Gammaproteobacteria; Enterobacteriales; Enterobacteriaceae; Citrobacter; Citrobacter youngae; Citrobacter youngae ATCC 29220	Proteobacteria		1	2838		3250	908	3157			1299				791			3959	3251	791		412	1270	3433
Edwardsiella tarda ATCC 23685 (500638.3)	Bacteria	Bacteria; Proteobacteria; Gammaproteobacteria; Enterobacteriales; Enterobacteriaceae; Edwardsiella; Edwardsiella tarda; Edwardsiella tarda ATCC 23685	Proteobacteria		0					1803			701	701						1909	500				2446	2229
Enterobacter cancerogenus ATCC 35316 (500639.8)	Bacteria	Bacteria; Proteobacteria; Gammaproteobacteria; Enterobacteriales; Enterobacteriaceae; Enterobacter; Enterobacter cancerogenus; Enterobacter cancerogenus ATCC 35316	Proteobacteria		1	315		2262	426	2191			1015				538			3216	2263	538			990	787
Escherichia coli UTI89 (364106.7)	Bacteria	Bacteria; Proteobacteria; Gammaproteobacteria; Enterobacteriales; Enterobacteriaceae; Escherichia; Escherichia coli	Proteobacteria		1	2896		836	247	747			1973				4507, 5024			2936, 2937	4506, 837	4507, 5024			2002	1082
Escherichia coli str. K-12 substr. MG1655 (511145.6)	Bacteria	Bacteria; Proteobacteria; Gammaproteobacteria; Enterobacteriales; Enterobacteriaceae; Escherichia; Escherichia coli; Escherichia coli K-12	Proteobacteria		1	2662		766	111	661			1797				4515			2698	767	4515			1827	957
Escherichia coli SE11 (409438.11)	Bacteria	Bacteria; Proteobacteria; Gammaproteobacteria; Enterobacteriales; Enterobacteriaceae; Escherichia; Escherichia coli; Escherichia coli SE11	Proteobacteria		1	3031		930	226	831			2056				4855			3066	931	4855			2087	1122
Escherichia sp. 1_1_43 (457400.3)	Bacteria	Bacteria; Proteobacteria; Gammaproteobacteria; Enterobacteriales; Enterobacteriaceae; Escherichia; Escherichia sp. 1_1_43	Proteobacteria		0				189								66			626, 627		66
Escherichia sp. 3_2_53FAA (469598.5)	Bacteria	Bacteria; Proteobacteria; Gammaproteobacteria; Enterobacteriales; Enterobacteriaceae; Escherichia; Escherichia sp. 3_2_53FAA	Proteobacteria		1	3187		272	3894	364			2002				3342, 3768			1431, 1432	271, 3341	3342, 3768			2031	60
Escherichia sp. 4_1_40B (457401.3)	Bacteria	Bacteria; Proteobacteria; Gammaproteobacteria; Enterobacteriales; Enterobacteriaceae; Escherichia; Escherichia sp. 4_1_40B	Proteobacteria		1	14		1771	3610	1869			318				3491			2919, 2920	1770	3491			288	1264
Klebsiella sp. 1_1_55 (469608.3)	Bacteria	Bacteria; Proteobacteria; Gammaproteobacteria; Enterobacteriales; Enterobacteriaceae; Klebsiella; Klebsiella sp. 1_1_55	Proteobacteria		1	12		1846	4361	1771			4731				4480			2723	1847	4480			4600	2054
Proteus penneri ATCC 35198 (471881.3)	Bacteria	Bacteria; Proteobacteria; Gammaproteobacteria; Enterobacteriales; Enterobacteriaceae; Proteus; Proteus penneri; Proteus penneri ATCC 35198	Proteobacteria		0					4648			487, 488	487, 488			3101, 3102			598	4555, 4556	3101, 3102			3363	4313, 4314, 4315, 4316	1969
Providencia alcalifaciens DSM 30120 (520999.6)	Bacteria	Bacteria; Proteobacteria; Gammaproteobacteria; Enterobacteriales; Enterobacteriaceae; Providencia; Providencia alcalifaciens; Providencia alcalifaciens DSM 30120	Proteobacteria		1	1565		3003	3552	3705			1536	1536			128			1575	3002	128			1638	779
Providencia rettgeri DSM 1131 (521000.6)	Bacteria	Bacteria; Proteobacteria; Gammaproteobacteria; Enterobacteriales; Enterobacteriaceae; Providencia; Providencia rettgeri; Providencia rettgeri DSM 1131	Proteobacteria		1	740		3164	411	2818			647	647			4249			731	3165	4249			1877	2794
Providencia rustigianii DSM 4541 (500637.6)	Bacteria	Bacteria; Proteobacteria; Gammaproteobacteria; Enterobacteriales; Enterobacteriaceae; Providencia; Providencia rustigianii; Providencia rustigianii DSM 4541	Proteobacteria		1	2329, 6036		2693, 4541	2157, 6209	2630, 4604			2420, 5944	2420, 5944			351, 6739			2319, 6046	2694, 4540	351, 6739			3296, 3651	3452, 4308
Providencia stuartii ATCC 25827 (471874.6)	Bacteria	Bacteria; Proteobacteria; Gammaproteobacteria; Enterobacteriales; Enterobacteriaceae; Providencia; Providencia stuartii; Providencia stuartii ATCC 25827	Proteobacteria		1	2403		808	2501	725			2380	2380			4047			2413	809	4047			1928	1000
Enterobacteriaceae bacterium 9_2_54FAA (469613.3)	Bacteria	Bacteria; Proteobacteria; Gammaproteobacteria; Enterobacteriales; Enterobacteriaceae; unclassified Enterobacteriaceae; unclassified Enterobacteriaceae (miscellaneous); Enterobacteriaceae bacterium 9_2_54FAA	Proteobacteria		1	215		413	1636	337			1514	1514			3336			208	414	3336			2437, 3124	716
Bilophila wadsworthia 3_1_6 (563192.3)	Bacteria	Bacteria; Proteobacteria; delta/epsilon subdivisions; Deltaproteobacteria; Desulfovibrionales; Desulfovibrionaceae; Bilophila; Bilophila wadsworthia; Bilophila wadsworthia 3_1_6	Proteobacteria		1	1143		1145	1146	2171			1595	1595						3283
Desulfovibrio piger ATCC 29098 (411464.8)	Bacteria	Bacteria; Proteobacteria; delta/epsilon subdivisions; Deltaproteobacteria; Desulfovibrionales; Desulfovibrionaceae; Desulfovibrio; Desulfovibrio piger; Desulfovibrio piger ATCC 29098	Proteobacteria		1	329		330	331	1981			1209	1209						1069
Desulfovibrio sp. 3_1_syn3 (457398.5)	Bacteria	Bacteria; Proteobacteria; delta/epsilon subdivisions; Deltaproteobacteria; Desulfovibrionales; Desulfovibrionaceae; Desulfovibrio; Desulfovibrio sp. 3_1_syn3	Proteobacteria		1	2107		2106	2105	3069			2297	2297						1886
Campylobacter coli JV20 (864566.3)	Bacteria	Bacteria; Proteobacteria; delta/epsilon subdivisions; Epsilonproteobacteria; Campylobacterales; Campylobacteraceae; Campylobacter; Campylobacter coli; Campylobacter coli JV20	Proteobacteria		0					1653			541							1551					1030	1146
Campylobacter upsaliensis JV21 (888826.3)	Bacteria	Bacteria; Proteobacteria; delta/epsilon subdivisions; Epsilonproteobacteria; Campylobacterales; Campylobacteraceae; Campylobacter; Campylobacter upsaliensis; Campylobacter upsaliensis JV21	Proteobacteria		0					1191			101							448					1235	1078
Helicobacter bilis ATCC 43879 (613026.4)	Bacteria	Bacteria; Proteobacteria; delta/epsilon subdivisions; Epsilonproteobacteria; Campylobacterales; Helicobacteraceae; Helicobacter; Helicobacter bilis; Helicobacter bilis ATCC 43879	Proteobacteria		0					1394, 1395			1092							1018				545
Helicobacter canadensis MIT 98-5491 (537970.5)	Bacteria	Bacteria; Proteobacteria; delta/epsilon subdivisions; Epsilonproteobacteria; Campylobacterales; Helicobacteraceae; Helicobacter; Helicobacter canadensis; Helicobacter canadensis MIT 98-5491	Proteobacteria		1	1255, 3075		1192, 2274	1191, 2273	1155, 1156, 2237, 2238			2688, 274							1872, 803
Helicobacter cinaedi CCUG 18818 (537971.5)	Bacteria	Bacteria; Proteobacteria; delta/epsilon subdivisions; Epsilonproteobacteria; Campylobacterales; Helicobacteraceae; Helicobacter; Helicobacter cinaedi; Helicobacter cinaedi CCUG 18818	Proteobacteria		1	1338		1212	1221	1713			456							160
Helicobacter pullorum MIT 98-5489 (537972.5)	Bacteria	Bacteria; Proteobacteria; delta/epsilon subdivisions; Epsilonproteobacteria; Campylobacterales; Helicobacteraceae; Helicobacter; Helicobacter pullorum; Helicobacter pullorum MIT 98-5489	Proteobacteria		1	1608		1380	1381	439, 440			312							1849
Helicobacter winghamensis ATCC BAA-430 (556267.4)	Bacteria	Bacteria; Proteobacteria; delta/epsilon subdivisions; Epsilonproteobacteria; Campylobacterales; Helicobacteraceae; Helicobacter; Helicobacter winghamensis; Helicobacter winghamensis ATCC BAA-430	Proteobacteria		1	686		1571	1570	1272, 1273			1369							871
Acinetobacter junii SH205 (575587.3)	Bacteria	Bacteria; Proteobacteria; Gammaproteobacteria; Pseudomonadales; Moraxellaceae; Acinetobacter; Acinetobacter junii; Acinetobacter junii SH205	Proteobacteria		1	1402		1742	2852				1572	1572				1426		691					1943	1916
Enterococcus faecium DO (333849.6)	Bacteria	Bacteria; Firmicutes; Bacilli; Lactobacillales; Enterococcaceae; Enterococcus; Enterococcus faecium; Enterococcus faecium DO	Firmicutes		0					1165, 3107			3317, 935							2707, 3378					4064, 565	3318, 936		2520, 3229
Lactobacillus plantarum 16 (1327988.3)	Bacteria	Bacteria; Firmicutes; Bacilli; Lactobacillales; Lactobacillaceae; Lactobacillus; Lactobacillus plantarum; Lactobacillus plantarum 16	Firmicutes		0					1201			505							1799	499				2127	2250, 504	2054
Helicobacter pylori 26695 (85962.1)	Bacteria	Bacteria; Proteobacteria; delta/epsilon subdivisions; Epsilonproteobacteria; Campylobacterales; Helicobacteraceae; Helicobacter; Helicobacter pylori; Helicobacter pylori 26695; Helicobacter pylori 26695	Proteobacteria		1	189		1344	1343	1325			325							1381
Escherichia coli O157:H7 str. Sakai (386585.9)	Bacteria	Bacteria; Proteobacteria; Gammaproteobacteria; Enterobacteriales; Enterobacteriaceae; Escherichia; Escherichia coli; Escherichia coli O157:H7; Escherichia coli O157:H7 str. Sakai	Proteobacteria		1	3595		897	211	789			2560				5595			3631, 3632	898	5595			2591	1135
Klebsiella pneumoniae 1162281 (1037908.3)	Bacteria	Bacteria; Proteobacteria; Gammaproteobacteria; Enterobacteriales; Enterobacteriaceae; Klebsiella; Klebsiella pneumoniae; Klebsiella pneumoniae 1162281	Proteobacteria		1	4897		4712	3619	2739			3057				3503			4618	4713	3503			3422	27
Salmonella enterica subsp. enterica serovar Typhimurium str. (946034.3)	Bacteria	Bacteria; Proteobacteria; Gammaproteobacteria; Enterobacteriales; Enterobacteriaceae; Salmonella; Salmonella enterica; Salmonella enterica subsp. enterica; Salmonella enterica subsp. enterica serovar Typhimurium; AERV00000000.gb Salmonella enterica subsp. enterica serovar Typhimurium str.	Proteobacteria		1	918		790	4492	682			2404				4670			3425	1471, 791	4670			2384	3809

## Sheet: Table S7
Supplementary Table 7. Pantothenate biosynthesis subsystem, HGM genomes. PEG numbers of each functional role found in the subsystem for the 256 HGM genomes.
Organism	Domain	Taxonomy	Phylum	Notes	Prediction	ASPDC	KPHMT	KPRED	KARED	PBAL	PANF	PANK	PANK2	PANK3	PPCS	PPCDC	PPAT	PPAT2	DPCK	DPCKa		Functional role abbreviation	Full functional role name
Acidaminococcus sp. D21 (563191.3)	Bacteria	Bacteria; Firmicutes; Clostridia; Clostridiales; Veillonellaceae; Acidaminococcus; Acidaminococcus sp. D21	Firmicutes		1	130		1924, 306	2015	131				1666	2077	2077	1377		448			ASPDC	Aspartate 1-decarboxylase (EC 4.1.1.11)
Acinetobacter junii SH205 (575587.3)	Bacteria	Bacteria; Proteobacteria; Gammaproteobacteria; Pseudomonadales; Moraxellaceae; Acinetobacter; Acinetobacter junii; Acinetobacter junii SH205	Proteobacteria		1	1590	2664	827	2578	2665				1643	2557	2557	1576		2383			KPHMT	3-methyl-2-oxobutanoate hydroxymethyltransferase (EC 2.1.2.11)
Actinomyces odontolyticus ATCC 17982 (411466.7)	Bacteria	Bacteria; Actinobacteria; Actinobacteria (class); Actinobacteridae; Actinomycetales; Actinomycineae; Actinomycetaceae; Actinomyces; Actinomyces odontolyticus; Actinomyces odontolyticus ATCC 17982	Actinobacteria		1	355	1500		1483	356		268, 794			1169	1169	1389		1228			KPRED	2-dehydropantoate 2-reductase (EC 1.1.1.169)
Alistipes indistinctus YIT 12060 (742725.3)	Bacteria	Bacteria; Bacteroidetes/Chlorobi group; Bacteroidetes; Bacteroidia; Bacteroidales; Rikenellaceae; Alistipes; Alistipes indistinctus; Alistipes indistinctus YIT 12060	Bacteroidetes		1	687	1712		1368	688				704	2301	2301	2392		1534			KARED	Ketol-acid reductoisomerase (EC 1.1.1.86)
Anaerococcus hydrogenalis DSM 7454 (561177.4)	Bacteria	Bacteria; Firmicutes; Clostridia; Clostridiales; Clostridiales incertae sedis; Clostridiales Family XI. Incertae Sedis; Anaerococcus; Anaerococcus hydrogenalis; Anaerococcus hydrogenalis DSM 7454	Firmicutes		1	1413	1432, 1433	1431		1414				997	651, 652	651, 652	563		220			PBAL	Pantoate--beta-alanine ligase (EC 6.3.2.1)
Anaerofustis stercorihominis DSM 17244 (445971.6)	Bacteria	Bacteria; Firmicutes; Clostridia; Clostridiales; Eubacteriaceae; Anaerofustis; Anaerofustis stercorihominis; Anaerofustis stercorihominis DSM 17244	Firmicutes		1	1812	1810	693	972	1811				1720	1813	1813	1897		541			PANF	Pantothenate:Na+ symporter (TC 2.A.21.1.1)
Anaerostipes caccae DSM 14662 (411490.6)	Bacteria	Bacteria; Firmicutes; Clostridia; Clostridiales; Lachnospiraceae; Anaerostipes; Anaerostipes caccae; Anaerostipes caccae DSM 14662	Firmicutes		1	2887	2885	1730, 2063	1417	2886				319	2888	2888	432		1807			PANK	Pantothenate kinase (EC 2.7.1.33)
Anaerostipes sp. 3_2_56FAA (665937.3)	Bacteria	Bacteria; Firmicutes; Clostridia; Clostridiales; Lachnospiraceae; Anaerostipes; Anaerostipes sp. 3_2_56FAA	Firmicutes		1	1869	1871	1540, 546	1195	1870				2891	1868	1868	2329		1617			PANK2	Pantothenate kinase type II, eukaryotic (EC 2.7.1.33)
Anaerotruncus colihominis DSM 17241 (445972.6)	Bacteria	Bacteria; Firmicutes; Clostridia; Clostridiales; Ruminococcaceae; Anaerotruncus; Anaerotruncus colihominis; Anaerotruncus colihominis DSM 17241	Firmicutes		0			2239						1595, 958	3185	3185	771		29			PANK3	Pantothenate kinase type III, CoaX-like (EC 2.7.1.33)
Bacillus subtilis subsp. subtilis str. 168 (224308.1)	Bacteria	Bacteria; Firmicutes; Bacilli; Bacillales; Bacillaceae; Bacillus; Bacillus subtilis; Bacillus subtilis subsp. subtilis; Bacillus subtilis subsp. subtilis str. 168; Bacillus subtilis subsp. subtilis str. 168	Firmicutes		1	2245	2247	1446, 1513	2832	2246		2381		70	1572	1572	1504		2909			PPCS	Phosphopantothenoylcysteine synthetase (EC 6.3.2.5)
Bacteroides caccae ATCC 43185 (411901.7)	Bacteria	Bacteria; Bacteroidetes/Chlorobi group; Bacteroidetes; Bacteroidia; Bacteroidales; Bacteroidaceae; Bacteroides; Bacteroides caccae; Bacteroides caccae ATCC 43185	Bacteroidetes		1	1773	752	1221	2959	1772				3330	2372	2372	1183		1920			PPCDC	Phosphopantothenoylcysteine decarboxylase (EC 4.1.1.36)
Bacteroides capillosus ATCC 29799 (411467.6)	Bacteria	Bacteria; Bacteroidetes/Chlorobi group; Bacteroidetes; Bacteroidia; Bacteroidales; Bacteroidaceae; Bacteroides; Bacteroides capillosus; Bacteroides capillosus ATCC 29799	Firmicutes	Firmicutes according to NCBI taxonomy	0				115		3004			2924, 3014	2926	2926	2722		2940			PPAT	Phosphopantetheine adenylyltransferase (EC 2.7.7.3)
Bacteroides cellulosilyticus DSM 14838 (537012.5)	Bacteria	Bacteria; Bacteroidetes/Chlorobi group; Bacteroidetes; Bacteroidia; Bacteroidales; Bacteroidaceae; Bacteroides; Bacteroides cellulosilyticus; Bacteroides cellulosilyticus DSM 14838	Bacteroidetes		1	3016	4114	1540	819	3015			3202	3239	520	520	1931		3446			PPAT2	Phosphopantetheine adenylyltransferase, type II eukaryotic (EC 2.7.7.3)
Bacteroides coprocola DSM 17136 (470145.6)	Bacteria	Bacteria; Bacteroidetes/Chlorobi group; Bacteroidetes; Bacteroidia; Bacteroidales; Bacteroidaceae; Bacteroides; Bacteroides coprocola; Bacteroides coprocola DSM 17136	Bacteroidetes		1	1829	3408	469	1415	1828				836	1818	1818	490		887			DPCK	Dephospho-CoA kinase (EC 2.7.1.24)
Bacteroides coprophilus DSM 18228 (547042.5)	Bacteria	Bacteria; Bacteroidetes/Chlorobi group; Bacteroidetes; Bacteroidia; Bacteroidales; Bacteroidaceae; Bacteroides; Bacteroides coprophilus; Bacteroides coprophilus DSM 18228	Bacteroidetes		1	1034	639	304	928	1035				864	371	371	108		2373			DPCKa	Dephospho-CoA kinase archaeal, predicted (EC 2.7.1.24)
Bacteroides dorei DSM 17855 (483217.6)	Bacteria	Bacteria; Bacteroidetes/Chlorobi group; Bacteroidetes; Bacteroidia; Bacteroidales; Bacteroidaceae; Bacteroides; Bacteroides dorei; Bacteroides dorei DSM 17855	Bacteroidetes		1	3002	4068	1451	3781	3001			1168	3790	2991	2991	1486		1186
Bacteroides eggerthii 1_2_48FAA (665953.3)	Bacteria	Bacteria; Bacteroidetes/Chlorobi group; Bacteroidetes; Bacteroidia; Bacteroidales; Bacteroidaceae; Bacteroides; Bacteroides eggerthii; Bacteroides eggerthii 1_2_48FAA	Bacteroidetes		1	2315	3727	967	1836	2316			2248	2233	3008	3008	1073		3282
Bacteroides eggerthii DSM 20697 (483216.6)	Bacteria	Bacteria; Bacteroidetes/Chlorobi group; Bacteroidetes; Bacteroidia; Bacteroidales; Bacteroidaceae; Bacteroides; Bacteroides eggerthii; Bacteroides eggerthii DSM 20697	Bacteroidetes		1	914	2369	3113	270	913			975	990	1312	1312	3000		1133
Bacteroides finegoldii DSM 17565 (483215.6)	Bacteria	Bacteria; Bacteroidetes/Chlorobi group; Bacteroidetes; Bacteroidia; Bacteroidales; Bacteroidaceae; Bacteroides; Bacteroides finegoldii; Bacteroides finegoldii DSM 17565	Bacteroidetes		1	3597	2735	3807	1547	3596				4151	228	228	19		3036
Bacteroides fragilis 3_1_12 (457424.5)	Bacteria	Bacteria; Bacteroidetes/Chlorobi group; Bacteroidetes; Bacteroidia; Bacteroidales; Bacteroidaceae; Bacteroides; Bacteroides fragilis; Bacteroides fragilis 3_1_12	Bacteroidetes		1	1899	1168	4549	3534	1898				1961	2996	2996	4587		2067
Bacteroides fragilis NCTC 9343 (272559.17)	Bacteria	Bacteria; Bacteroidetes/Chlorobi group; Bacteroidetes; Bacteroidia; Bacteroidales; Bacteroidaceae; Bacteroides; Bacteroides fragilis; Bacteroides fragilis NCTC 9343	Bacteroidetes		1	914	2208	4485	3620	913				977	2877	2877	4452		1147
Bacteroides fragilis YCH46 (295405.3)	Bacteria	Bacteria; Bacteroidetes/Chlorobi group; Bacteroidetes; Bacteroidetes (class); Bacteroidales; Bacteroidaceae; Bacteroides; Bacteroides fragilis; Bacteroides fragilis YCH46; Bacteroides fragilis YCH46	Bacteroidetes		1	1067	1819	4568	3811	1066				1143	3204	3204	4534		1292
Bacteroides intestinalis DSM 17393 (471870.8)	Bacteria	Bacteria; Bacteroidetes/Chlorobi group; Bacteroidetes; Bacteroidia; Bacteroidales; Bacteroidaceae; Bacteroides; Bacteroides intestinalis; Bacteroides intestinalis DSM 17393	Bacteroidetes		1	4033	2158	1140	215	4034			3915	3898	3276	3276	883		3673
Bacteroides ovatus ATCC 8483 (411476.11)	Bacteria	Bacteria; Bacteroidetes/Chlorobi group; Bacteroidetes; Bacteroidia; Bacteroidales; Bacteroidaceae; Bacteroides; Bacteroides ovatus; Bacteroides ovatus ATCC 8483	Bacteroidetes		1	4343	149	2374	2784	4342				4421	1228	1228	2222		4585
Bacteroides ovatus SD CC 2a (702444.3)	Bacteria	Bacteria; Bacteroidetes/Chlorobi group; Bacteroidetes; Bacteroidia; Bacteroidales; Bacteroidaceae; Bacteroides; Bacteroides ovatus; Bacteroides ovatus SD CC 2a	Bacteroidetes		1	4260	4464	4763	803	4261				1644	4373	4373	4566		1577
Bacteroides ovatus SD CMC 3f (702443.3)	Bacteria	Bacteria; Bacteroidetes/Chlorobi group; Bacteroidetes; Bacteroidia; Bacteroidales; Bacteroidaceae; Bacteroides; Bacteroides ovatus; Bacteroides ovatus SD CMC 3f	Bacteroidetes		1	1423	1180	34	5349	1424				2320	4251	4251	3750		2295
Bacteroides pectinophilus ATCC 43243 (483218.5)	Bacteria	Bacteria; Bacteroidetes/Chlorobi group; Bacteroidetes; Bacteroidia; Bacteroidales; Bacteroidaceae; Bacteroides; Bacteroides pectinophilus; Bacteroides pectinophilus ATCC 43243	Firmicutes	Firmicutes according to NCBI taxonomy	0			2847	2264		827			2397			2959		2532
Bacteroides plebeius DSM 17135 (484018.6)	Bacteria	Bacteria; Bacteroidetes/Chlorobi group; Bacteroidetes; Bacteroidia; Bacteroidales; Bacteroidaceae; Bacteroides; Bacteroides plebeius; Bacteroides plebeius DSM 17135	Bacteroidetes		1	2349	2002	969	2453	2348			1826	1955	331	331	953		2984
Bacteroides sp. 1_1_30 (457387.3)	Bacteria	Bacteria; Bacteroidetes/Chlorobi group; Bacteroidetes; Bacteroidia; Bacteroidales; Bacteroidaceae; Bacteroides; Bacteroides sp. 1_1_30	Bacteroidetes		1	4997	23	1419	1212	4996				4691	3044	3044	2147		3932
Bacteroides sp. 1_1_6 (469586.3)	Bacteria	Bacteria; Bacteroidetes/Chlorobi group; Bacteroidetes; Bacteroidia; Bacteroidales; Bacteroidaceae; Bacteroides; Bacteroides sp. 1_1_6	Bacteroidetes		1	2097	776	1952	2728	2098				2039	4399	4399	1271		4878
Bacteroides sp. 2_1_16 (469587.3)	Bacteria	Bacteria; Bacteroidetes/Chlorobi group; Bacteroidetes; Bacteroidia; Bacteroidales; Bacteroidaceae; Bacteroides; Bacteroides sp. 2_1_16	Bacteroidetes		1	1295	619	2240	3673	1294				1359	3243	3243	2209		1461
Bacteroides sp. 2_1_22 (469588.3)	Bacteria	Bacteria; Bacteroidetes/Chlorobi group; Bacteroidetes; Bacteroidia; Bacteroidales; Bacteroidaceae; Bacteroides; Bacteroides sp. 2_1_22	Bacteroidetes		1	3562	1978	523	1545	3561				3647	3797	3797	643		2203
Bacteroides sp. 2_1_33B (469589.3)	Bacteria	Bacteria; Bacteroidetes/Chlorobi group; Bacteroidetes; Bacteroidia; Bacteroidales; Bacteroidaceae; Bacteroides; Bacteroides sp. 2_1_33B	Bacteroidetes		1	3402	702	3547	2645	3403			2859	3436	778	778	2052		2406
Bacteroides sp. 2_1_7 (457388.5)	Bacteria	Bacteria; Bacteroidetes/Chlorobi group; Bacteroidetes; Bacteroidia; Bacteroidales; Bacteroidaceae; Bacteroides; Bacteroides sp. 2_1_7	Bacteroidetes		1	3732	1619	3149	2139	3733			2387	3766	1689	1689	230		1934
Bacteroides sp. 2_2_4 (469590.5)	Bacteria	Bacteria; Bacteroidetes/Chlorobi group; Bacteroidetes; Bacteroidia; Bacteroidales; Bacteroidaceae; Bacteroides; Bacteroides sp. 2_2_4	Bacteroidetes		1	1936	5086	1334	3189	1935				2014	4809	4809	1593		688
Bacteroides sp. 3_1_19 (469592.4)	Bacteria	Bacteria; Bacteroidetes/Chlorobi group; Bacteroidetes; Bacteroidia; Bacteroidales; Bacteroidaceae; Bacteroides; Bacteroides sp. 3_1_19	Bacteroidetes		1	3495	1614	1229	2217	3494			2051	3461	1504	1504	216		2443
Bacteroides sp. 3_1_23 (457390.3)	Bacteria	Bacteria; Bacteroidetes/Chlorobi group; Bacteroidetes; Bacteroidia; Bacteroidales; Bacteroidaceae; Bacteroides; Bacteroides sp. 3_1_23	Bacteroidetes		1	4419	589	1982	3460	4418				4510	1231	1231	1828		3830
Bacteroides sp. 3_1_33FAA (457391.3)	Bacteria	Bacteria; Bacteroidetes/Chlorobi group; Bacteroidetes; Bacteroidia; Bacteroidales; Bacteroidaceae; Bacteroides; Bacteroides sp. 3_1_33FAA	Bacteroidetes		1	170	273	1860	515	171			4067	505	178	178	1825		4085
Bacteroides sp. 3_1_40A (469593.3)	Bacteria	Bacteria; Bacteroidetes/Chlorobi group; Bacteroidetes; Bacteroidia; Bacteroidales; Bacteroidaceae; Bacteroides; Bacteroides sp. 3_1_40A	Bacteroidetes		1	1339	4020	819	3139	1338			1631	3146	1329	1329	791		2124
Bacteroides sp. 3_2_5 (457392.3)	Bacteria	Bacteria; Bacteroidetes/Chlorobi group; Bacteroidetes; Bacteroidia; Bacteroidales; Bacteroidaceae; Bacteroides; Bacteroides sp. 3_2_5	Bacteroidetes		1	1545	2365	1125	3036	1546				1479	1716	1716	1158		1354
Bacteroides sp. 4_1_36 (457393.3)	Bacteria	Bacteria; Bacteroidetes/Chlorobi group; Bacteroidetes; Bacteroidia; Bacteroidales; Bacteroidaceae; Bacteroides; Bacteroides sp. 4_1_36	Bacteroidetes		1	3819	2370	215	1931	3820			3038	3066	2938	2938	523		3195
Bacteroides sp. 4_3_47FAA (457394.3)	Bacteria	Bacteria; Bacteroidetes/Chlorobi group; Bacteroidetes; Bacteroidia; Bacteroidales; Bacteroidaceae; Bacteroides; Bacteroides sp. 4_3_47FAA	Bacteroidetes		1	3629	3070	539	2542	3630			4508	2549	3637	3637	511		4527
Bacteroides sp. 9_1_42FAA (457395.6)	Bacteria	Bacteria; Bacteroidetes/Chlorobi group; Bacteroidetes; Bacteroidia; Bacteroidales; Bacteroidaceae; Bacteroides; Bacteroides sp. 9_1_42FAA	Bacteroidetes		1	2128	1463	3461	1717	2129			4459	1707	2135	2135	3426		4477
Bacteroides sp. D1 (556258.5)	Bacteria	Bacteria; Bacteroidetes/Chlorobi group; Bacteroidetes; Bacteroidia; Bacteroidales; Bacteroidaceae; Bacteroides; Bacteroides sp. D1	Bacteroidetes		1	1782	2823	376	2484	1781				1867	2460	2460	4664		3873
Bacteroides sp. D2 (556259.3)	Bacteria	Bacteria; Bacteroidetes/Chlorobi group; Bacteroidetes; Bacteroidia; Bacteroidales; Bacteroidaceae; Bacteroides; Bacteroides sp. D2	Bacteroidetes		1	1233	4514	1967	3808	1234				1157	3565	3565	2144		970
Bacteroides sp. D20 (585543.3)	Bacteria	Bacteria; Bacteroidetes/Chlorobi group; Bacteroidetes; Bacteroidia; Bacteroidales; Bacteroidaceae; Bacteroides; Bacteroides sp. D20	Bacteroidetes		1	253	3251	1973	2443	254			2615	2642	2893	2893	2150		2724
Bacteroides sp. D22 (585544.3)	Bacteria	Bacteria; Bacteroidetes/Chlorobi group; Bacteroidetes; Bacteroidia; Bacteroidales; Bacteroidaceae; Bacteroides; Bacteroides sp. D22	Bacteroidetes		1	1880	1586	3020	224	1879				1956	2206	2206	316		3173
Bacteroides stercoris ATCC 43183 (449673.7)	Bacteria	Bacteria; Bacteroidetes/Chlorobi group; Bacteroidetes; Bacteroidia; Bacteroidales; Bacteroidaceae; Bacteroides; Bacteroides stercoris; Bacteroides stercoris ATCC 43183	Bacteroidetes		1	3139	2481	2097	2780	3140			3093	3077	860	860	1987		196
Bacteroides thetaiotaomicron CL09T03C10 (997888.3)	Bacteria	Bacteria; Bacteroidetes/Chlorobi group; Bacteroidetes; Bacteroidia; Bacteroidales; Bacteroidaceae; Bacteroides; Bacteroides thetaiotaomicron; Bacteroides thetaiotaomicron CL09T03C10	Bacteroidetes		1	1414	2558	1976	2817	1415				1355	961	961	1898		741
Bacteroides thetaiotaomicron dnLKV9 (1235785.3)	Bacteria	Bacteria; Bacteroidetes/Chlorobi group; Bacteroidetes; Bacteroidia; Bacteroidales; Bacteroidaceae; Bacteroides; Bacteroides thetaiotaomicron; Bacteroides thetaiotaomicron dnLKV9	Bacteroidetes		1	2385	897	3535	4259	2386				2329	542	542	3452		2116
Bacteroides thetaiotaomicron VPI-5482 (226186.1)	Bacteria	Bacteria; Bacteroidetes/Chlorobi group; Bacteroidetes; Bacteroidetes (class); Bacteroidales; Bacteroidaceae; Bacteroides; Bacteroides thetaiotaomicron; Bacteroides thetaiotaomicron VPI-5482; Bacteroides thetaiotaomicron VPI-5482	Bacteroidetes		1	4307	698	3116	2074	4306				4364	1362	1362	3033		4592
Bacteroides uniformis ATCC 8492 (411479.10)	Bacteria	Bacteria; Bacteroidetes/Chlorobi group; Bacteroidetes; Bacteroidia; Bacteroidales; Bacteroidaceae; Bacteroides; Bacteroides uniformis; Bacteroides uniformis ATCC 8492	Bacteroidetes		1	9	2061	596	1814	10			4106	4079	3798	3798	3579		3991
Bacteroides vulgatus ATCC 8482 (435590.6)	Bacteria	Bacteria; Bacteroidetes/Chlorobi group; Bacteroidetes; Bacteroidetes (class); Bacteroidales; Bacteroidaceae; Bacteroides; Bacteroides vulgatus; Bacteroides vulgatus ATCC 8482; Bacteroides vulgatus ATCC 8482	Bacteroidetes		1	2716	2582	1136	2402	2715			3559	2409	2709	2709	1165		3542
Bacteroides vulgatus PC510 (702446.3)	Bacteria	Bacteria; Bacteroidetes/Chlorobi group; Bacteroidetes; Bacteroidia; Bacteroidales; Bacteroidaceae; Bacteroides; Bacteroides vulgatus; Bacteroides vulgatus PC510	Bacteroidetes		1	2210	2119	2417	3907	2209			1328	3914	2203	2203	2389		1311
Bacteroides xylanisolvens SD CC 1b (702447.3)	Bacteria	Bacteria; Bacteroidetes/Chlorobi group; Bacteroidetes; Bacteroidia; Bacteroidales; Bacteroidaceae; Bacteroides; Bacteroides xylanisolvens; Bacteroides xylanisolvens SD CC 1b	Bacteroidetes		1	2334	2465	4532	90	2333				1544	4794	4794	532		3214
Bacteroides xylanisolvens XB1A (657309.4)	Bacteria	Bacteria; Bacteroidetes/Chlorobi group; Bacteroidetes; Bacteroidia; Bacteroidales; Bacteroidaceae; Bacteroides; Bacteroides xylanisolvens; Bacteroides xylanisolvens XB1A	Bacteroidetes		1	2268	2470	1034	4806	2267				2346	3320	3320	920		2641
Bifidobacterium adolescentis (1680.3)	Bacteria	Bacteria; Actinobacteria; Actinobacteria (class); Actinobacteridae; Bifidobacteriales; Bifidobacteriaceae; Bifidobacterium; Bifidobacterium adolescentis; Bifidobacterium adolescentis	Actinobacteria		0				347, 348					737	738	738	488		1251
Bifidobacterium angulatum DSM 20098 (518635.5)	Bacteria	Bacteria; Actinobacteria; Actinobacteria (class); Actinobacteridae; Bifidobacteriales; Bifidobacteriaceae; Bifidobacterium; Bifidobacterium angulatum; Bifidobacterium angulatum DSM 20098	Actinobacteria		0			518	421, 422					108	107	107	1438		1158
Bifidobacterium animalis subsp. lactis AD011 (442563.3)	Bacteria	Bacteria; Actinobacteria; Actinobacteria (class); Actinobacteridae; Bifidobacteriales; Bifidobacteriaceae; Bifidobacterium; Bifidobacterium animalis; Bifidobacterium animalis subsp. lactis	Actinobacteria		0			884	145					1141			284		1565
Bifidobacterium bifidum NCIMB 41171 (398513.5)	Bacteria	Bacteria; Actinobacteria; Actinobacteria (class); Actinobacteridae; Bifidobacteriales; Bifidobacteriaceae; Bifidobacterium; Bifidobacterium bifidum; Bifidobacterium bifidum NCIMB 41171	Actinobacteria		0				830, 832					1707			1003		181
Bifidobacterium breve DSM 20213 = JCM 1192 (518634.7)	Bacteria	Bacteria; Actinobacteria; Actinobacteria; Actinobacteridae; Bifidobacteriales; Bifidobacteriaceae; Bifidobacterium; Bifidobacterium breve; Bifidobacterium breve DSM 20213 = JCM 1192	Actinobacteria		0				164, 166		106			528, 529			406		782
Bifidobacterium catenulatum DSM 16992 (566552.4)	Bacteria	Bacteria; Actinobacteria; Actinobacteria (class); Actinobacteridae; Bifidobacteriales; Bifidobacteriaceae; Bifidobacterium; Bifidobacterium catenulatum; Bifidobacterium catenulatum DSM 16992	Actinobacteria		0			1551	89, 90					1516	1517	1517	1446		895
Bifidobacterium dentium ATCC 27678 (473819.7)	Bacteria	Bacteria; Actinobacteria; Actinobacteria (class); Actinobacteridae; Bifidobacteriales; Bifidobacteriaceae; Bifidobacterium; Bifidobacterium dentium; Bifidobacterium dentium ATCC 27678	Actinobacteria		0			51	607, 608					78	77	77	403		1996
Bifidobacterium gallicum DSM 20093 (561180.4)	Bacteria	Bacteria; Actinobacteria; Actinobacteria (class); Actinobacteridae; Bifidobacteriales; Bifidobacteriaceae; Bifidobacterium; Bifidobacterium gallicum; Bifidobacterium gallicum DSM 20093	Actinobacteria		0				1272					909			792		1487
Bifidobacterium longum DJO10A (205913.1)	Bacteria	Bacteria; Actinobacteria; Actinobacteria (class); Actinobacteridae; Bifidobacteriales; Bifidobacteriaceae; Bifidobacterium; Bifidobacterium longum; Bifidobacterium longum DJO10A; Bifidobacterium longum DJO10A	Actinobacteria		0				1570, 1571					848			917		1761
Bifidobacterium longum NCC2705 (206672.1)	Bacteria	Bacteria; Actinobacteria; Actinobacteria (class); Actinobacteridae; Bifidobacteriales; Bifidobacteriaceae; Bifidobacterium; Bifidobacterium longum; Bifidobacterium longum NCC2705; Bifidobacterium longum NCC2705	Actinobacteria		0				488, 489		557			1098			264		930
Bifidobacterium longum subsp. infantis 157F (565040.3)	Bacteria	Bacteria; Actinobacteria; Actinobacteria (class); Actinobacteridae; Bifidobacteriales; Bifidobacteriaceae; Bifidobacterium; Bifidobacterium longum; Bifidobacterium longum subsp. infantis; Bifidobacterium longum subsp. infantis 157F	Actinobacteria		0				104, 106					479			324		664
Bifidobacterium longum subsp. infantis ATCC 15697 (391904.3)	Bacteria	Bacteria; Actinobacteria; Actinobacteria (class); Actinobacteridae; Bifidobacteriales; Bifidobacteriaceae; Bifidobacterium; Bifidobacterium longum; Bifidobacterium longum subsp. infantis	Actinobacteria		0				134, 139					2025	2024	2024	407		1754
Bifidobacterium longum subsp. infantis ATCC 55813 (548480.3)	Bacteria	Bacteria; Actinobacteria; Actinobacteria (class); Actinobacteridae; Bifidobacteriales; Bifidobacteriaceae; Bifidobacterium; Bifidobacterium longum; Bifidobacterium longum subsp. infantis; Bifidobacterium longum subsp. infantis ATCC 55813	Actinobacteria		0				1646, 1648		1527			243			1860		65
Bifidobacterium longum subsp. infantis CCUG 52486 (537937.5)	Bacteria	Bacteria; Actinobacteria; Actinobacteria (class); Actinobacteridae; Bifidobacteriales; Bifidobacteriaceae; Bifidobacterium; Bifidobacterium longum; Bifidobacterium longum subsp. infantis; Bifidobacterium longum subsp. infantis CCUG 52486	Actinobacteria		0				519, 521					151			285		771
Bifidobacterium longum subsp. longum JCM 1217 (565042.3)	Bacteria	Bacteria; Actinobacteria; Actinobacteria (class); Actinobacteridae; Bifidobacteriales; Bifidobacteriaceae; Bifidobacterium; Bifidobacterium longum; Bifidobacterium longum subsp. longum; Bifidobacterium longum subsp. longum JCM 1217	Actinobacteria		0				113, 115		42			465			332		655
Bifidobacterium pseudocatenulatum DSM 20438 (547043.6)	Bacteria	Bacteria; Actinobacteria; Actinobacteria (class); Actinobacteridae; Bifidobacteriales; Bifidobacteriaceae; Bifidobacterium; Bifidobacterium pseudocatenulatum; Bifidobacterium pseudocatenulatum DSM 20438	Actinobacteria		0			77	1545, 1547					101	100	100	397		1037
Bilophila wadsworthia 3_1_6 (563192.3)	Bacteria	Bacteria; Proteobacteria; delta/epsilon subdivisions; Deltaproteobacteria; Desulfovibrionales; Desulfovibrionaceae; Bilophila; Bilophila wadsworthia; Bilophila wadsworthia 3_1_6	Proteobacteria		1		3901		1567	3902	2815			925	810	810	1718
Blautia hansenii DSM 20583 (537007.6)	Bacteria	Bacteria; Firmicutes; Clostridia; Clostridiales; unclassified Clostridiales; Blautia; Blautia hansenii; Blautia hansenii DSM 20583	Firmicutes		0				564					854	856	856	451		1526
Blautia hydrogenotrophica DSM 10507 (476272.5)	Bacteria	Bacteria; Firmicutes; Clostridia; Clostridiales; unclassified Clostridiales; Blautia; Blautia hydrogenotrophica; Blautia hydrogenotrophica DSM 10507	Firmicutes		0		1823, 2657	2202, 2659	1465		346			701	699	699	256		755
Bryantella formatexigens DSM 14469 (478749.5)	Bacteria	Bacteria; Firmicutes; Clostridia; Clostridiales; Lachnospiraceae; Bryantella; Bryantella formatexigens; Bryantella formatexigens DSM 14469	Firmicutes		0			2085	3249					2464	2462	2462	1888		1274
Burkholderiales bacterium 1_1_47 (469610.4)	Bacteria	Bacteria; Proteobacteria; Betaproteobacteria; Burkholderiales; unclassified Burkholderiales; unclassified Burkholderiales (miscellaneous); Burkholderiales bacterium 1_1_47	Proteobacteria		1	1808	1233	476	2013	1234				247	1644	1644	191		2152
Butyrivibrio crossotus DSM 2876 (511680.4)	Bacteria	Bacteria; Firmicutes; Clostridia; Clostridiales; Lachnospiraceae; Butyrivibrio; Butyrivibrio crossotus; Butyrivibrio crossotus DSM 2876	Firmicutes		1		1863	172, 2021	370	1862	1338			756	840	840	199		54
Butyrivibrio fibrisolvens 16/4 (657324.3)	Bacteria	Bacteria; Firmicutes; Clostridia; Clostridiales; Lachnospiraceae; Butyrivibrio; Butyrivibrio fibrisolvens; Butyrivibrio fibrisolvens 16/4	Firmicutes		1	2153	2155		1502	2154				2637	466	466	1651		3082
Campylobacter coli JV20 (864566.3)	Bacteria	Bacteria; Proteobacteria; delta/epsilon subdivisions; Epsilonproteobacteria; Campylobacterales; Campylobacteraceae; Campylobacter; Campylobacter coli; Campylobacter coli JV20	Proteobacteria		1	1223	1225		1542	1224				1324	527	527	585		686
Campylobacter upsaliensis JV21 (888826.3)	Bacteria	Bacteria; Proteobacteria; delta/epsilon subdivisions; Epsilonproteobacteria; Campylobacterales; Campylobacteraceae; Campylobacter; Campylobacter upsaliensis; Campylobacter upsaliensis JV21	Proteobacteria		1	174	462		358	463				645	367	367	1591		1417
Catenibacterium mitsuokai DSM 15897 (451640.5)	Bacteria	Bacteria; Firmicutes; Erysipelotrichi; Erysipelotrichales; Erysipelotrichaceae; Catenibacterium; Catenibacterium mitsuokai; Catenibacterium mitsuokai DSM 15897	Firmicutes		0			1584	799					815	816	816	1759		571
Citrobacter sp. 30_2 (469595.3)	Bacteria	Bacteria; Proteobacteria; Gammaproteobacteria; Enterobacteriales; Enterobacteriaceae; Citrobacter; Citrobacter sp. 30_2	Proteobacteria		1	3449	3451	1076	4611	3450	3056	4709			3845	3845	3840		3413
Citrobacter youngae ATCC 29220 (500640.5)	Bacteria	Bacteria; Proteobacteria; Gammaproteobacteria; Enterobacteriales; Enterobacteriaceae; Citrobacter; Citrobacter youngae; Citrobacter youngae ATCC 29220	Proteobacteria		1	940	942	2956	4512	941	3932	3517			160	160	165		903
Clostridiales bacterium 1_7_47FAA (457421.5)	Bacteria	Bacteria; Firmicutes; Clostridia; Clostridiales; unclassified Clostridiales; unclassified Clostridiales (miscellaneous); Clostridiales bacterium 1_7_47FAA	Firmicutes		0			1125, 3340, 3725	3304		5612, 62			4810	4811	4811	5145		589
Clostridium asparagiforme DSM 15981 (518636.5)	Bacteria	Bacteria; Firmicutes; Clostridia; Clostridiales; Clostridiaceae; Clostridium; Clostridium asparagiforme; Clostridium asparagiforme DSM 15981	Firmicutes		0			3890, 3903	2639		4667			2421	2420	2420	3534		5619
Clostridium bartlettii DSM 16795 (445973.7)	Bacteria	Bacteria; Firmicutes; Clostridia; Clostridiales; Clostridiaceae; Clostridium; Clostridium bartlettii; Clostridium bartlettii DSM 16795	Firmicutes		0			1349	1547	2533, 2534	1425			209	1340	1340	2165		1406
Clostridium bolteae ATCC BAA-613 (411902.9)	Bacteria	Bacteria; Firmicutes; Clostridia; Clostridiales; Clostridiaceae; Clostridium; Clostridium bolteae; Clostridium bolteae ATCC BAA-613	Firmicutes		0			2704, 4879, 5252	4477		612			709	708	708	3468		2620
Clostridium clostridioforme 2_1_49FAA (742735.4)	Bacteria	Bacteria; Firmicutes; Clostridia; Clostridiales; Clostridiaceae; Clostridium; Clostridium clostridioforme; Clostridium clostridioforme 2_1_49FAA	Firmicutes		0			2423, 2510	4986		1628			649	650	650	1149		3790
Clostridium difficile CD196 (645462.3)	Bacteria	Bacteria; Firmicutes; Clostridia; Clostridiales; Clostridiaceae; Clostridium; Clostridium difficile; Clostridium difficile CD196	Firmicutes		1		1437	203	1490	1436				3513	2547	2547	2516		1027
Clostridium difficile NAP07 (525258.3)	Bacteria	Bacteria; Firmicutes; Clostridia; Clostridiales; Clostridiaceae; Clostridium; Clostridium difficile; Clostridium difficile NAP07	Firmicutes		1		2859	96	2213	2860				612	1454	1454	1485		3254
Clostridium difficile NAP08 (525259.3)	Bacteria	Bacteria; Firmicutes; Clostridia; Clostridiales; Clostridiaceae; Clostridium; Clostridium difficile; Clostridium difficile NAP08	Firmicutes		1		2906	3250	2959	2905				3174	742	742	773		2509
Clostridium hiranonis DSM 13275 (500633.7)	Bacteria	Bacteria; Firmicutes; Clostridia; Clostridiales; Clostridiaceae; Clostridium; Clostridium hiranonis; Clostridium hiranonis DSM 13275	Firmicutes		1		2158		1661	2159				1531	847	847	884		1787
Clostridium hylemonae DSM 15053 (553973.6)	Bacteria	Bacteria; Firmicutes; Clostridia; Clostridiales; Clostridiaceae; Clostridium; Clostridium hylemonae; Clostridium hylemonae DSM 15053	Firmicutes		0			2176	2153		1440			1483	8	8	2433		2356
Clostridium leptum DSM 753 (428125.8)	Bacteria	Bacteria; Firmicutes; Clostridia; Clostridiales; Clostridiaceae; Clostridium; Clostridium leptum; Clostridium leptum DSM 753	Firmicutes		0				43					1990			1698		3059
Clostridium methylpentosum DSM 5476 (537013.3)	Bacteria	Bacteria; Firmicutes; Clostridia; Clostridiales; Clostridiaceae; Clostridium; Clostridium methylpentosum; Clostridium methylpentosum DSM 5476	Firmicutes		1	1084	1086		1526	1085				2551, 946	1659	1659	245		2165
Clostridium nexile DSM 1787 (500632.7)	Bacteria	Bacteria; Firmicutes; Clostridia; Clostridiales; Clostridiaceae; Clostridium; Clostridium nexile; Clostridium nexile DSM 1787	Firmicutes		0			440	1530					3309, 487	3311	3311	2566		1565
Clostridium ramosum DSM 1402 (445974.6)	Bacteria	Bacteria; Firmicutes; Erysipelotrichi; Erysipelotrichales; Erysipelotrichaceae; unclassified Erysipelotrichaceae; Clostridium ramosum; Clostridium ramosum DSM 1402	Firmicutes		0			2770	3035					1940	1941	1941	1980		93, 94
Clostridium scindens ATCC 35704 (411468.9)	Bacteria	Bacteria; Firmicutes; Clostridia; Clostridiales; Clostridiaceae; Clostridium; Clostridium scindens; Clostridium scindens ATCC 35704	Firmicutes		0				1089		2809			1611	3080	3080	1148		1327
Clostridium sp. 7_2_43FAA (457396.3)	Bacteria	Bacteria; Firmicutes; Clostridia; Clostridiales; Clostridiaceae; Clostridium; Clostridium sp. 7_2_43FAA	Firmicutes		0				1617					3175	1733	1733	1716		788
Clostridium sp. L2-50 (411489.7)	Bacteria	Bacteria; Firmicutes; Clostridia; Clostridiales; Clostridiaceae; Clostridium; Clostridium sp. L2-50	Firmicutes		1	1700	2588	1683	822	2587				1177	2586	2586	863		818
Clostridium sp. M62/1 (411486.3)	Bacteria	Bacteria; Firmicutes; Clostridia; Clostridiales; Clostridiaceae; Clostridium; Clostridium sp. M62/1	Firmicutes		0			2554	2459		2252			2006	521	521	1969		203
Clostridium sp. SS2/1 (411484.7)	Bacteria	Bacteria; Firmicutes; Clostridia; Clostridiales; Clostridiaceae; Clostridium; Clostridium sp. SS2/1	Firmicutes		1	2701	2699	1786	1569	2700	1596			2451	2702	2702	655		2376
Clostridium spiroforme DSM 1552 (428126.7)	Bacteria	Bacteria; Firmicutes; Erysipelotrichi; Erysipelotrichales; Erysipelotrichaceae; unclassified Erysipelotrichaceae; Clostridium spiroforme; Clostridium spiroforme DSM 1552	Firmicutes		0				2295					1221	1220	1220	1565		512
Clostridium sporogenes ATCC 15579 (471871.7)	Bacteria	Bacteria; Firmicutes; Clostridia; Clostridiales; Clostridiaceae; Clostridium; Clostridium sporogenes; Clostridium sporogenes ATCC 15579	Firmicutes		1	3041	3043	2438		3042				3021	1119	1119	1138		626
Clostridium symbiosum WAL-14163 (742740.3)	Bacteria	Bacteria; Firmicutes; Clostridia; Clostridiales; Clostridiaceae; Clostridium; Clostridium symbiosum; Clostridium symbiosum WAL-14163	Firmicutes		0		708		4056		1329, 4310			4216			2124		1543
Clostridium symbiosum WAL-14673 (742741.3)	Bacteria	Bacteria; Firmicutes; Clostridia; Clostridiales; Clostridiaceae; Clostridium; Clostridium symbiosum; Clostridium symbiosum WAL-14673	Firmicutes		0		695		1361		2223, 4446			1207			1566		4249
Collinsella aerofaciens ATCC 25986 (411903.6)	Bacteria	Bacteria; Actinobacteria; Actinobacteria (class); Coriobacteridae; Coriobacteriales; Coriobacterineae; Coriobacteriaceae; Collinsella; Collinsella aerofaciens; Collinsella aerofaciens ATCC 25986	Actinobacteria		0			411						1636, 867	1843	1843	101		1967
Collinsella intestinalis DSM 13280 (521003.7)	Bacteria	Bacteria; Actinobacteria; Actinobacteria (class); Coriobacteridae; Coriobacteriales; Coriobacterineae; Coriobacteriaceae; Collinsella; Collinsella intestinalis; Collinsella intestinalis DSM 13280	Actinobacteria		0									1322, 881	1155	1155	1205
Collinsella stercoris DSM 13279 (445975.6)	Bacteria	Bacteria; Actinobacteria; Actinobacteria (class); Coriobacteridae; Coriobacteriales; Coriobacterineae; Coriobacteriaceae; Collinsella; Collinsella stercoris; Collinsella stercoris DSM 13279	Actinobacteria		0									1626	1038	1038	1094
Coprobacillus sp. 29_1 (469596.3)	Bacteria	Bacteria; Firmicutes; Erysipelotrichi; Erysipelotrichales; Erysipelotrichaceae; Coprobacillus; Coprobacillus sp. 29_1	Firmicutes		0				3032					2825	2823, 2824	2823, 2824	2725		1751
Coprococcus comes ATCC 27758 (470146.3)	Bacteria	Bacteria; Firmicutes; Clostridia; Clostridiales; Lachnospiraceae; Coprococcus; Coprococcus comes; Coprococcus comes ATCC 27758	Firmicutes		1	1937		266, 456	397	1938				1358	1356	1356	985		1694
Coprococcus eutactus ATCC 27759 (411474.6)	Bacteria	Bacteria; Firmicutes; Clostridia; Clostridiales; Lachnospiraceae; Coprococcus; Coprococcus eutactus; Coprococcus eutactus ATCC 27759	Firmicutes		1	962	249		1086	248	507			491	247	247	1222		1090
Corynebacterium ammoniagenes DSM 20306 (649754.3)	Bacteria	Bacteria; Actinobacteria; Actinobacteria (class); Actinobacteridae; Actinomycetales; Corynebacterineae; Corynebacteriaceae; Corynebacterium; Corynebacterium ammoniagenes; Corynebacterium ammoniagenes DSM 20306	Actinobacteria		1		1076	1211	1941	1075, 1388		649			452	452	2007		2021
Desulfovibrio piger ATCC 29098 (411464.8)	Bacteria	Bacteria; Proteobacteria; delta/epsilon subdivisions; Deltaproteobacteria; Desulfovibrionales; Desulfovibrionaceae; Desulfovibrio; Desulfovibrio piger; Desulfovibrio piger ATCC 29098	Proteobacteria		1	1493	1522		1192	1395	716			1574	1561	1561	1147		623
Desulfovibrio sp. 3_1_syn3 (457398.5)	Bacteria	Bacteria; Proteobacteria; delta/epsilon subdivisions; Deltaproteobacteria; Desulfovibrionales; Desulfovibrionaceae; Desulfovibrio; Desulfovibrio sp. 3_1_syn3	Proteobacteria		1	1462	868		2515	493				349	3196	3196	3039
Dorea longicatena DSM 13814 (411462.6)	Bacteria	Bacteria; Firmicutes; Clostridia; Clostridiales; Lachnospiraceae; Dorea; Dorea longicatena; Dorea longicatena DSM 13814	Firmicutes		1	2432		2672, 95	1426	2433				2473	2755	2755	414		603
Edwardsiella tarda ATCC 23685 (500638.3)	Bacteria	Bacteria; Proteobacteria; Gammaproteobacteria; Enterobacteriales; Enterobacteriaceae; Edwardsiella; Edwardsiella tarda; Edwardsiella tarda ATCC 23685	Proteobacteria		1	2070	2072	1617	2828	2071	2693	20			2797	2797	2802		1361
Eggerthella sp. 1_3_56FAA (665943.3)	Bacteria	Bacteria; Actinobacteria; Actinobacteria (class); Coriobacteridae; Coriobacteriales; Coriobacterineae; Coriobacteriaceae; Eggerthella; Eggerthella sp. 1_3_56FAA	Actinobacteria		1		2119		50	2120	759			1139, 2772	2858	2858	273		2165
Enterobacter cancerogenus ATCC 35316 (500639.8)	Bacteria	Bacteria; Proteobacteria; Gammaproteobacteria; Enterobacteriales; Enterobacteriaceae; Enterobacter; Enterobacter cancerogenus; Enterobacter cancerogenus ATCC 35316	Proteobacteria		1	392	390	2885	4141	391	3865	2758			2671	2671	2676		431
Enterobacteriaceae bacterium 9_2_54FAA (469613.3)	Bacteria	Bacteria; Proteobacteria; Gammaproteobacteria; Enterobacteriales; Enterobacteriaceae; unclassified Enterobacteriaceae; unclassified Enterobacteriaceae (miscellaneous); Enterobacteriaceae bacterium 9_2_54FAA	Proteobacteria		1	1618	1616	1292	4144	1617	3577	4265			4061	4061	4066		1641
Enterococcus faecium DO (333849.6)	Bacteria	Bacteria; Firmicutes; Bacilli; Lactobacillales; Enterococcaceae; Enterococcus; Enterococcus faecium; Enterococcus faecium DO	Firmicutes		1	1365, 5509	1363, 5507	2766, 336, 3558, 4154		1364, 5508		1795, 3791			4194, 731	4193, 732	1851, 4817		1626, 4526
Enterococcus faecalis TX0104 (491074.3)	Bacteria	Bacteria; Firmicutes; Bacilli; Lactobacillales; Enterococcaceae; Enterococcus; Enterococcus faecalis; Enterococcus faecalis TX0104	Firmicutes		1	1557	1555	2349, 269, 952		1556		2807			789	788	945		2703
Enterococcus faecalis TX1322 (525278.3)	Bacteria	Bacteria; Firmicutes; Bacilli; Lactobacillales; Enterococcaceae; Enterococcus; Enterococcus faecalis; Enterococcus faecalis TX1322	Firmicutes		1	273	271	1241, 2310, 451		272		2556			1077	1076	1235		1726
Enterococcus faecalis TX2134 (749518.3)	Bacteria	Bacteria; Firmicutes; Bacilli; Lactobacillales; Enterococcaceae; Enterococcus; Enterococcus faecalis; Enterococcus faecalis TX2134	Firmicutes		1	1224	1222	1067, 2551, 441		1223		1836			2337	2338	2545		828
Enterococcus sp. 7L76 (657310.3)	Bacteria	Bacteria; Firmicutes; Bacilli; Lactobacillales; Enterococcaceae; Enterococcus; Enterococcus sp. 7L76	Firmicutes		0			700, 76				627			968	969	707		1429
Erysipelotrichaceae bacterium 3_1_53 (658659.3)	Bacteria	Bacteria; Firmicutes; Erysipelotrichi; Erysipelotrichales; Erysipelotrichaceae; unclassified Erysipelotrichaceae; unclassified Erysipelotrichaceae (miscellaneous); Erysipelotrichaceae bacterium 3_1_53	Firmicutes		0			4721	2974					1643	1644	1644	1057		2887
Erysipelotrichaceae bacterium 5_2_54FAA (552396.3)	Bacteria	Bacteria; Firmicutes; Erysipelotrichi; Erysipelotrichales; Erysipelotrichaceae; unclassified Erysipelotrichaceae; unclassified Erysipelotrichaceae (miscellaneous); Erysipelotrichaceae bacterium 5_2_54FAA	Firmicutes		0			2020	1209					2179	2178	2178	1114		1166
Escherichia coli SE11 (409438.11)	Bacteria	Bacteria; Proteobacteria; Gammaproteobacteria; Enterobacteriales; Enterobacteriaceae; Escherichia; Escherichia coli; Escherichia coli SE11	Proteobacteria		1	248	252	573	4229	251	3707	4444	4444		4092	4092	4087		221
Escherichia coli str. K-12 substr. MG1655 (511145.6)	Bacteria	Bacteria; Proteobacteria; Gammaproteobacteria; Enterobacteriales; Enterobacteriaceae; Escherichia; Escherichia coli; Escherichia coli K-12	Proteobacteria		1	134	138	437	3873	137	3341	4073	4073		3741	3741	3736		106
Escherichia coli O157:H7 str. Sakai (386585.9)	Bacteria	Bacteria; Proteobacteria; Gammaproteobacteria; Enterobacteriales; Enterobacteriaceae; Escherichia; Escherichia coli; Escherichia coli O157:H7; Escherichia coli O157:H7 str. Sakai	Proteobacteria		1	234	238	580	4913	237	4313	5125	5125		4730	4730	4725		206
Escherichia coli UTI89 (364106.7)	Bacteria	Bacteria; Proteobacteria; Gammaproteobacteria; Enterobacteriales; Enterobacteriaceae; Escherichia; Escherichia coli	Proteobacteria		1	273	277	557	4225	276	3652	3727	3727		4088	4088	4083		242
Escherichia sp. 1_1_43 (457400.3)	Bacteria	Bacteria; Proteobacteria; Gammaproteobacteria; Enterobacteriales; Enterobacteriaceae; Escherichia; Escherichia sp. 1_1_43	Proteobacteria		1	212	216		1842	215	1197	2078	2078		1704	1704	1699		184
Escherichia sp. 3_2_53FAA (469598.5)	Bacteria	Bacteria; Proteobacteria; Gammaproteobacteria; Enterobacteriales; Enterobacteriaceae; Escherichia; Escherichia sp. 3_2_53FAA	Proteobacteria		1	3920	3923	554	4730	3922	957	4831	4831		4442	4442	4437		3889
Escherichia sp. 4_1_40B (457401.3)	Bacteria	Bacteria; Proteobacteria; Gammaproteobacteria; Enterobacteriales; Enterobacteriaceae; Escherichia; Escherichia sp. 4_1_40B	Proteobacteria		1	3633	3637	2241	4561	3636	2530	4721	4721		4052	4052	4057		3605
Eubacterium biforme DSM 3989 (518637.5)	Bacteria	Bacteria; Firmicutes; Erysipelotrichi; Erysipelotrichales; Erysipelotrichaceae; unclassified Erysipelotrichaceae; Eubacterium biforme; Eubacterium biforme DSM 3989	Firmicutes		0									1655	1654	1654	1595		786
Eubacterium dolichum DSM 3991 (428127.7)	Bacteria	Bacteria; Firmicutes; Erysipelotrichi; Erysipelotrichales; Erysipelotrichaceae; unclassified Erysipelotrichaceae; Eubacterium dolichum; Eubacterium dolichum DSM 3991	Firmicutes		0									1469	1470	1470	229		322
Eubacterium hallii DSM 3353 (411469.3)	Bacteria	Bacteria; Firmicutes; Clostridia; Clostridiales; Eubacteriaceae; Eubacterium; Eubacterium hallii; Eubacterium hallii DSM 3353	Firmicutes		1	2050	2048	2598, 574	1258	2049	34			1072	2051	2051	1218		1162
Eubacterium rectale DSM 17629 (657318.4)	Bacteria	Bacteria; Firmicutes; Clostridia; Clostridiales; Eubacteriaceae; Eubacterium; Eubacterium rectale; Eubacterium rectale DSM 17629	Firmicutes		1	2484	2482		1420	2483				2735	101	101	1036		1729
Eubacterium rectale M104/1 (657317.3)	Bacteria	Bacteria; Firmicutes; Clostridia; Clostridiales; Eubacteriaceae; Eubacterium; Eubacterium rectale; Eubacterium rectale M104/1	Firmicutes		1	1433	1435		478	1434				2947	2977	2977	3361		1192
Eubacterium siraeum 70/3 (657319.3)	Bacteria	Bacteria; Firmicutes; Clostridia; Clostridiales; Eubacteriaceae; Eubacterium; Eubacterium siraeum; Eubacterium siraeum 70/3	Firmicutes		0				609					481			1901		1405
Eubacterium siraeum DSM 15702 (428128.7)	Bacteria	Bacteria; Firmicutes; Clostridia; Clostridiales; Eubacteriaceae; Eubacterium; Eubacterium siraeum; Eubacterium siraeum DSM 15702	Firmicutes		0				1808					1630			321		1703
Eubacterium ventriosum ATCC 27560 (411463.4)	Bacteria	Bacteria; Firmicutes; Clostridia; Clostridiales; Eubacteriaceae; Eubacterium; Eubacterium ventriosum; Eubacterium ventriosum ATCC 27560	Firmicutes		1	586	584		942	585	2244			2061	587	587	1865		37
Faecalibacterium cf. prausnitzii KLE1255 (748224.3)	Bacteria	Bacteria; Firmicutes; Clostridia; Clostridiales; Ruminococcaceae; Faecalibacterium; Faecalibacterium prausnitzii; Faecalibacterium cf. prausnitzii KLE1255	Firmicutes		0			417	1354		347			1758, 564	1757	1757	789		1029
Faecalibacterium prausnitzii A2-165 (411483.3)	Bacteria	Bacteria; Firmicutes; Clostridia; Clostridiales; Ruminococcaceae; Faecalibacterium; Faecalibacterium prausnitzii; Faecalibacterium prausnitzii A2-165	Firmicutes		0			1644	324		791			278, 793	794	794	1548		1046
Faecalibacterium prausnitzii L2-6 (718252.3)	Bacteria	Bacteria; Firmicutes; Clostridia; Clostridiales; Ruminococcaceae; Faecalibacterium; Faecalibacterium prausnitzii; Faecalibacterium prausnitzii L2-6	Firmicutes		0			222, 57	765					235, 776	774	774	244		2123
Faecalibacterium prausnitzii SL3/3 (657322.3)	Bacteria	Bacteria; Firmicutes; Clostridia; Clostridiales; Ruminococcaceae; Faecalibacterium; Faecalibacterium prausnitzii; Faecalibacterium prausnitzii SL3/3	Firmicutes		0			406	1486					1262, 533	1263	1263	2828		2762
Fusobacterium gonidiaformans ATCC 25563 (469615.3)	Bacteria	Bacteria; Fusobacteria; Fusobacteria (class); Fusobacteriales; Fusobacteriaceae; Fusobacterium; Fusobacterium gonidiaformans; Fusobacterium gonidiaformans ATCC 25563	Fusobacteria		0						237			235	39	39	496		804
Fusobacterium mortiferum ATCC 9817 (469616.3)	Bacteria	Bacteria; Fusobacteria; Fusobacteria (class); Fusobacteriales; Fusobacteriaceae; Fusobacterium; Fusobacterium mortiferum; Fusobacterium mortiferum ATCC 9817	Fusobacteria		0				1439		807			1378	1600	1600	388		1032
Fusobacterium sp. 1_1_41FAA (469621.3)	Bacteria	Bacteria; Fusobacteria; Fusobacteria (class); Fusobacteriales; Fusobacteriaceae; Fusobacterium; Fusobacterium sp. 1_1_41FAA	Fusobacteria		0				193		2319			1359	347	347	324, 325		1317
Fusobacterium sp. 2_1_31 (469599.3)	Bacteria	Bacteria; Fusobacteria; Fusobacteria (class); Fusobacteriales; Fusobacteriaceae; Fusobacterium; Fusobacterium sp. 2_1_31	Fusobacteria		0				1930		1604, 1605			1442	795, 796	795, 796	815		1483
Fusobacterium sp. 3_1_27 (469602.3)	Bacteria	Bacteria; Fusobacteria; Fusobacteria (class); Fusobacteriales; Fusobacteriaceae; Fusobacterium; Fusobacterium sp. 3_1_27	Fusobacteria		0						1269			1194	1248	1248	501		99
Fusobacterium sp. 3_1_33 (469603.3)	Bacteria	Bacteria; Fusobacteria; Fusobacteria (class); Fusobacteriales; Fusobacteriaceae; Fusobacterium; Fusobacterium sp. 3_1_33	Fusobacteria		0						181			108	154	154	2001		1111
Fusobacterium sp. 3_1_36A2 (469604.3)	Bacteria	Bacteria; Fusobacteria; Fusobacteria (class); Fusobacteriales; Fusobacteriaceae; Fusobacterium; Fusobacterium sp. 3_1_36A2	Fusobacteria		0						608			826	629	629	1627		1511
Fusobacterium sp. 3_1_5R (469605.3)	Bacteria	Bacteria; Fusobacteria; Fusobacteria (class); Fusobacteriales; Fusobacteriaceae; Fusobacterium; Fusobacterium sp. 3_1_5R	Fusobacteria		0						498			500	164	164	987		1214
Fusobacterium sp. 4_1_13 (469606.3)	Bacteria	Bacteria; Fusobacteria; Fusobacteria (class); Fusobacteriales; Fusobacteriaceae; Fusobacterium; Fusobacterium sp. 4_1_13	Fusobacteria		0						1051			1121	1072	1072	1784		1674
Fusobacterium sp. 7_1 (457405.3)	Bacteria	Bacteria; Fusobacteria; Fusobacteria (class); Fusobacteriales; Fusobacteriaceae; Fusobacterium; Fusobacterium sp. 7_1	Fusobacteria		0		627				1392			111	33	33	1860		1955
Fusobacterium sp. D11 (556264.3)	Bacteria	Bacteria; Fusobacteria; Fusobacteria (class); Fusobacteriales; Fusobacteriaceae; Fusobacterium; Fusobacterium sp. D11	Fusobacteria		0						1556			1379	1581	1581	609		2203
Fusobacterium sp. D12 (556263.3)	Bacteria	Bacteria; Fusobacteria; Fusobacteria (class); Fusobacteriales; Fusobacteriaceae; Fusobacterium; Fusobacterium sp. D12	Fusobacteria		0		450			447	1571			1569	1476	1476	32		815
Fusobacterium ulcerans ATCC 49185 (469617.3)	Bacteria	Bacteria; Fusobacteria; Fusobacteria (class); Fusobacteriales; Fusobacteriaceae; Fusobacterium; Fusobacterium ulcerans; Fusobacterium ulcerans ATCC 49185	Fusobacteria		0			2089			357			811	2010	2010	1261		642
Fusobacterium varium ATCC 27725 (469618.3)	Bacteria	Bacteria; Fusobacteria; Fusobacteria (class); Fusobacteriales; Fusobacteriaceae; Fusobacterium; Fusobacterium varium; Fusobacterium varium ATCC 27725	Fusobacteria		0			2722			112			2994	2796	2796	631		2836
Gordonibacter pamelaeae 7-10-1-b (657308.3)	Bacteria	Bacteria; Actinobacteria; Actinobacteria (class); Coriobacteridae; Coriobacteriales; Coriobacterineae; Coriobacteriaceae; Gordonibacter; Gordonibacter pamelaeae; Gordonibacter pamelaeae 7-10-1-b	Actinobacteria		0				1882					1130	28, 29	28, 29	194		325
Helicobacter bilis ATCC 43879 (613026.4)	Bacteria	Bacteria; Proteobacteria; delta/epsilon subdivisions; Epsilonproteobacteria; Campylobacterales; Helicobacteraceae; Helicobacter; Helicobacter bilis; Helicobacter bilis ATCC 43879	Proteobacteria		1	730	1671		1037	177				2149	106	106	498		2086
Helicobacter canadensis MIT 98-5491 (537970.5)	Bacteria	Bacteria; Proteobacteria; delta/epsilon subdivisions; Epsilonproteobacteria; Campylobacterales; Helicobacteraceae; Helicobacter; Helicobacter canadensis; Helicobacter canadensis MIT 98-5491	Proteobacteria		1	1303, 3122	1998, 930		313, 3163	2376, 502				1634, 592	3189, 339	3189, 339	1894, 825		1821, 381
Helicobacter cinaedi CCUG 18818 (537971.5)	Bacteria	Bacteria; Proteobacteria; delta/epsilon subdivisions; Epsilonproteobacteria; Campylobacterales; Helicobacteraceae; Helicobacter; Helicobacter cinaedi; Helicobacter cinaedi CCUG 18818	Proteobacteria		1	1694	647		302	1323				1452	206	206	1125		1684
Helicobacter pullorum MIT 98-5489 (537972.5)	Bacteria	Bacteria; Proteobacteria; delta/epsilon subdivisions; Epsilonproteobacteria; Campylobacterales; Helicobacteraceae; Helicobacter; Helicobacter pullorum; Helicobacter pullorum MIT 98-5489	Proteobacteria		1	56	353		1101	1924				1870	1135	1135	1828		1334
Helicobacter pylori 26695 (85962.1)	Bacteria	Bacteria; Proteobacteria; delta/epsilon subdivisions; Epsilonproteobacteria; Campylobacterales; Helicobacteraceae; Helicobacter; Helicobacter pylori; Helicobacter pylori 26695; Helicobacter pylori 26695	Proteobacteria		1	34	1045		326	6	54			853	832	832	1462		822
Helicobacter winghamensis ATCC BAA-430 (556267.4)	Bacteria	Bacteria; Proteobacteria; delta/epsilon subdivisions; Epsilonproteobacteria; Campylobacterales; Helicobacteraceae; Helicobacter; Helicobacter winghamensis; Helicobacter winghamensis ATCC BAA-430	Proteobacteria		1	1214	884		1304	661				209	504	504	841		306
Holdemania filiformis DSM 12042 (545696.5)	Bacteria	Bacteria; Firmicutes; Erysipelotrichi; Erysipelotrichales; Erysipelotrichaceae; Holdemania; Holdemania filiformis; Holdemania filiformis DSM 12042	Firmicutes		0								2248	3489	3490	3490	1449
Klebsiella pneumoniae 1162281 (1037908.3)	Bacteria	Bacteria; Proteobacteria; Gammaproteobacteria; Enterobacteriales; Enterobacteriaceae; Klebsiella; Klebsiella pneumoniae; Klebsiella pneumoniae 1162281	Proteobacteria		1	4417	4419	2331, 2479	857	4418	1138, 3450	4197			1707	1707	1702		3614
Klebsiella sp. 1_1_55 (469608.3)	Bacteria	Bacteria; Proteobacteria; Gammaproteobacteria; Enterobacteriales; Enterobacteriaceae; Klebsiella; Klebsiella sp. 1_1_55	Proteobacteria		1	4331	4329	1459, 2428, 74	5017	4330	2931	5059			3614	3614	3619		4366
Lachnospiraceae bacterium 5_1_63FAA (658089.3)	Bacteria	Bacteria; Firmicutes; Clostridia; Clostridiales; Lachnospiraceae; unclassified Lachnospiraceae; Lachnospiraceae bacterium 5_1_63FAA	Firmicutes		1	2524	2526	1893	2272	2525	2307, 2308			2925	2522, 2523	2522, 2523	1839		2673
Lachnospiraceae bacterium 8_1_57FAA (665951.3)	Bacteria	Bacteria; Firmicutes; Clostridia; Clostridiales; Lachnospiraceae; unclassified Lachnospiraceae; Lachnospiraceae bacterium 8_1_57FAA	Firmicutes		1	1845	1843		254	1844				1187, 912	1184	1184	163		348
Lactobacillus acidophilus ATCC 4796 (525306.3)	Bacteria	Bacteria; Firmicutes; Bacilli; Lactobacillales; Lactobacillaceae; Lactobacillus; Lactobacillus acidophilus; Lactobacillus acidophilus ATCC 4796	Firmicutes		0							1878			609	609	509		75
Lactobacillus acidophilus NCFM (272621.3)	Bacteria	Bacteria; Firmicutes; Bacilli; Lactobacillales; Lactobacillaceae; Lactobacillus; Lactobacillus acidophilus; Lactobacillus acidophilus NCFM; Lactobacillus acidophilus NCFM	Firmicutes		0							1657			928	928	114		1541
Lactobacillus amylolyticus DSM 11664 (585524.3)	Bacteria	Bacteria; Firmicutes; Bacilli; Lactobacillales; Lactobacillaceae; Lactobacillus; Lactobacillus amylolyticus; Lactobacillus amylolyticus DSM 11664	Firmicutes		0							856			117	117	280		442
Lactobacillus antri DSM 16041 (525309.3)	Bacteria	Bacteria; Firmicutes; Bacilli; Lactobacillales; Lactobacillaceae; Lactobacillus; Lactobacillus antri; Lactobacillus antri DSM 16041	Firmicutes		0			1269, 1908	719			740			218	218	474		283
Lactobacillus brevis ATCC 367 (387344.13)	Bacteria	Bacteria; Firmicutes; Bacilli; Lactobacillales; Lactobacillaceae; Lactobacillus; Lactobacillus brevis; Lactobacillus brevis ATCC 367	Firmicutes		0			2032				1656			940	940	1325		1012
Lactobacillus brevis subsp. gravesensis ATCC 27305 (525310.3)	Bacteria	Bacteria; Firmicutes; Bacilli; Lactobacillales; Lactobacillaceae; Lactobacillus; Lactobacillus brevis; Lactobacillus brevis subsp. gravesensis; Lactobacillus brevis subsp. gravesensis ATCC 27305	Firmicutes		0			1116, 1291, 1295, 1471	1467			1720			2346	2346	2806		2413
Lactobacillus buchneri ATCC 11577 (525318.3)	Bacteria	Bacteria; Firmicutes; Bacilli; Lactobacillales; Lactobacillaceae; Lactobacillus; Lactobacillus buchneri; Lactobacillus buchneri ATCC 11577	Firmicutes		0			1002, 1487, 846, 998	1481			1230			2234	2234	2536		2298
Lactobacillus casei ATCC 334 (321967.8)	Bacteria	Bacteria; Firmicutes; Bacilli; Lactobacillales; Lactobacillaceae; Lactobacillus; Lactobacillus casei; Lactobacillus casei ATCC 334	Firmicutes		0			1401				1927			1594	1594	1276		1675
Lactobacillus casei BL23 (543734.3)	Bacteria	Bacteria; Firmicutes; Bacilli; Lactobacillales; Lactobacillaceae; Lactobacillus; Lactobacillus casei group; Lactobacillus casei	Firmicutes		0			1572				2046			1750	1750	1454		1831
Lactobacillus crispatus 125-2-CHN (575595.3)	Bacteria	Bacteria; Firmicutes; Bacilli; Lactobacillales; Lactobacillaceae; Lactobacillus; Lactobacillus crispatus; Lactobacillus crispatus 125-2-CHN	Firmicutes		0							1371			170	170	1026		836
Lactobacillus delbrueckii subsp. bulgaricus ATCC 11842 (390333.6)	Bacteria	Bacteria; Firmicutes; Bacilli; Lactobacillales; Lactobacillaceae; Lactobacillus; Lactobacillus delbrueckii; Lactobacillus delbrueckii subsp. bulgaricus	Firmicutes		0							1669			746	746	709		1352
Lactobacillus delbrueckii subsp. bulgaricus ATCC BAA-365 (321956.5)	Bacteria	Bacteria; Firmicutes; Bacilli; Lactobacillales; Lactobacillaceae; Lactobacillus; Lactobacillus delbrueckii; Lactobacillus delbrueckii subsp. bulgaricus; Lactobacillus delbrueckii subsp. bulgaricus ATCC BAA-365	Firmicutes		0							1498			660	660	630		1222
Lactobacillus fermentum ATCC 14931 (525325.3)	Bacteria	Bacteria; Firmicutes; Bacilli; Lactobacillales; Lactobacillaceae; Lactobacillus; Lactobacillus fermentum; Lactobacillus fermentum ATCC 14931	Firmicutes		0			794				272			1447	1447	368		1382
Lactobacillus fermentum IFO 3956 (334390.3)	Bacteria	Bacteria; Firmicutes; Bacilli; Lactobacillales; Lactobacillaceae; Lactobacillus; Lactobacillus fermentum	Firmicutes		0			374, 809				1819			1378	1378	653		1442
Lactobacillus gasseri ATCC 33323 (324831.10)	Bacteria	Bacteria; Firmicutes; Bacilli; Lactobacillales; Lactobacillaceae; Lactobacillus; Lactobacillus gasseri; Lactobacillus gasseri ATCC 33323	Firmicutes		0							1524			1204	1204	1109		1342
Lactobacillus helveticus DPC 4571 (405566.3)	Bacteria	Bacteria; Firmicutes; Bacilli; Lactobacillales; Lactobacillaceae; Lactobacillus; Lactobacillus helveticus; Lactobacillus helveticus DPC 4571	Firmicutes		0			586				1858			1062	1062	927		1698
Lactobacillus helveticus DSM 20075 (585520.4)	Bacteria	Bacteria; Firmicutes; Bacilli; Lactobacillales; Lactobacillaceae; Lactobacillus; Lactobacillus helveticus; Lactobacillus helveticus DSM 20075	Firmicutes		0			1094				1820			877	877	1915		1352
Lactobacillus hilgardii ATCC 8290 (525327.3)	Bacteria	Bacteria; Firmicutes; Bacilli; Lactobacillales; Lactobacillaceae; Lactobacillus; Lactobacillus hilgardii; Lactobacillus hilgardii ATCC 8290	Firmicutes		0			170, 174, 1795, 760	1790			1482			876	876	2306		942
Lactobacillus johnsonii NCC 533 (257314.1)	Bacteria	Bacteria; Firmicutes; Bacilli; Lactobacillales; Lactobacillaceae; Lactobacillus; Lactobacillus johnsonii; Lactobacillus johnsonii NCC 533; Lactobacillus johnsonii NCC 533	Firmicutes		0							1622			743	743	841		1442
Lactobacillus paracasei subsp. paracasei 8700:2 (537973.8)	Bacteria	Bacteria; Firmicutes; Bacilli; Lactobacillales; Lactobacillaceae; Lactobacillus; Lactobacillus casei group; Lactobacillus paracasei; Lactobacillus paracasei subsp. paracasei; Lactobacillus paracasei subsp. paracasei 8700:2	Firmicutes		0			64				1791			661	661	187		738
Lactobacillus paracasei subsp. paracasei ATCC 25302 (525337.3)	Bacteria	Bacteria; Firmicutes; Bacilli; Lactobacillales; Lactobacillaceae; Lactobacillus; Lactobacillus casei group; Lactobacillus paracasei; Lactobacillus paracasei subsp. paracasei; Lactobacillus paracasei subsp. paracasei ATCC 25302	Firmicutes		0			27				2229			864	864	142		786
Lactobacillus plantarum 16 (1327988.3)	Bacteria	Bacteria; Firmicutes; Bacilli; Lactobacillales; Lactobacillaceae; Lactobacillus; Lactobacillus plantarum; Lactobacillus plantarum 16	Firmicutes		0			2069, 2264				744			1275	1275	1726		1183
Lactobacillus plantarum subsp. plantarum ATCC 14917 (525338.3)	Bacteria	Bacteria; Firmicutes; Bacilli; Lactobacillales; Lactobacillaceae; Lactobacillus; Lactobacillus plantarum; Lactobacillus plantarum subsp. plantarum; Lactobacillus plantarum subsp. plantarum ATCC 14917	Firmicutes		0			258, 747, 989				1469			2430	2430	1993		2522
Lactobacillus plantarum WCFS1 (220668.1)	Bacteria	Bacteria; Firmicutes; Bacilli; Lactobacillales; Lactobacillaceae; Lactobacillus; Lactobacillus plantarum; Lactobacillus plantarum WCFS1; Lactobacillus plantarum WCFS1	Firmicutes		0	486		2100, 2298				769			1340	1340	1778		1250
Lactobacillus reuteri CF48-3A (525341.3)	Bacteria	Bacteria; Firmicutes; Bacilli; Lactobacillales; Lactobacillaceae; Lactobacillus; Lactobacillus reuteri; Lactobacillus reuteri CF48-3A	Firmicutes		0			1026, 362, 363, 548				1808			1672	1672	1019		705
Lactobacillus reuteri DSM 20016 (557436.4)	Bacteria	Bacteria; Firmicutes; Bacilli; Lactobacillales; Lactobacillaceae; Lactobacillus; Lactobacillus reuteri; Lactobacillus reuteri DSM 20016	Firmicutes		0			1889, 359				1637			1185	1185	656		1259
Lactobacillus reuteri JCM 1112 (557433.3)	Bacteria	Bacteria; Firmicutes; Bacilli; Lactobacillales; Lactobacillaceae; Lactobacillus; Lactobacillus reuteri	Firmicutes		0			1926, 356				1674			1221	1221	661		1296
Lactobacillus reuteri MM2-3 (585517.3)	Bacteria	Bacteria; Firmicutes; Bacilli; Lactobacillales; Lactobacillaceae; Lactobacillus; Lactobacillus reuteri; Lactobacillus reuteri MM2-3	Firmicutes		0			325, 999				79			1798	1798	1285		1724
Lactobacillus reuteri MM4-1A (548485.3)	Bacteria	Bacteria; Firmicutes; Bacilli; Lactobacillales; Lactobacillaceae; Lactobacillus; Lactobacillus reuteri; Lactobacillus reuteri MM4-1A	Firmicutes		0			1667, 419				217			1514	1514	1035		1440
Lactobacillus reuteri SD2112 (491077.3)	Bacteria	Bacteria; Firmicutes; Bacilli; Lactobacillales; Lactobacillaceae; Lactobacillus; Lactobacillus reuteri; Lactobacillus reuteri SD2112	Firmicutes		0			1016, 1124, 2006, 357, 358				195			1302	1302	837		1228
Lactobacillus rhamnosus GG (568703.9)	Bacteria	Bacteria; Firmicutes; Bacilli; Lactobacillales; Lactobacillaceae; Lactobacillus; Lactobacillus rhamnosus; Lactobacillus rhamnosus GG	Firmicutes		0							1863			1577	1577	1252		1663
Lactobacillus rhamnosus LMS2-1 (525361.3)	Bacteria	Bacteria; Firmicutes; Bacilli; Lactobacillales; Lactobacillaceae; Lactobacillus; Lactobacillus rhamnosus; Lactobacillus rhamnosus LMS2-1	Firmicutes		0							2481			612, 613	612, 613	275		704
Lactobacillus ruminis ATCC 25644 (525362.3)	Bacteria	Bacteria; Firmicutes; Bacilli; Lactobacillales; Lactobacillaceae; Lactobacillus; Lactobacillus ruminis; Lactobacillus ruminis ATCC 25644	Firmicutes		0							292			1502	1502	1457		1162
Lactobacillus sakei subsp. sakei 23K (314315.12)	Bacteria	Bacteria; Firmicutes; Bacilli; Lactobacillales; Lactobacillaceae; Lactobacillus; Lactobacillus sakei; Lactobacillus sakei subsp. sakei; Lactobacillus sakei subsp. sakei 23K	Firmicutes		0			40				132			665	665	1042		1368
Lactobacillus salivarius ATCC 11741 (525364.3)	Bacteria	Bacteria; Firmicutes; Bacilli; Lactobacillales; Lactobacillaceae; Lactobacillus; Lactobacillus salivarius; Lactobacillus salivarius ATCC 11741	Firmicutes		0			1663				1508			649	649	701		533
Lactobacillus salivarius UCC118 (362948.14)	Bacteria	Bacteria; Firmicutes; Bacilli; Lactobacillales; Lactobacillaceae; Lactobacillus; Lactobacillus salivarius; Lactobacillus salivarius UCC118	Firmicutes		0			1442				1629			691	691	741		566
Lactobacillus ultunensis DSM 16047 (525365.3)	Bacteria	Bacteria; Firmicutes; Bacilli; Lactobacillales; Lactobacillaceae; Lactobacillus; Lactobacillus ultunensis; Lactobacillus ultunensis DSM 16047	Firmicutes		0			335				986			248	248	153		1533
Leuconostoc mesenteroides subsp. cremoris ATCC 19254 (586220.3)	Bacteria	Bacteria; Firmicutes; Bacilli; Lactobacillales; Leuconostocaceae; Leuconostoc; Leuconostoc mesenteroides; Leuconostoc mesenteroides subsp. cremoris; Leuconostoc mesenteroides subsp. cremoris ATCC 19254	Firmicutes		0			1479, 297	1079			1229			560	560	435		676
Listeria grayi DSM 20601 (525367.9)	Bacteria	Bacteria; Firmicutes; Bacilli; Bacillales; Listeriaceae; Listeria; Listeria grayi; Listeria grayi DSM 20601	Firmicutes		1	1741	1739	1624	1669	1740		938		2129	1073	1073	1619		322
Listeria monocytogenes str. 1/2a F6854 (267409.1)	Bacteria	Bacteria; Firmicutes; Bacilli; Bacillales; Listeriaceae; Listeria; Listeria monocytogenes; Listeria monocytogenes str. 1/2a F6854; Listeria monocytogenes str. 1/2a F6854	Firmicutes		1	1785	1787	2543	1927	1786		137		2535	1846	1846	2883		3031
Megamonas hypermegale ART12/1 (657316.3)	Bacteria	Bacteria; Firmicutes; Negativicutes; Selenomonadales; Veillonellaceae; Megamonas; Megamonas hypermegale; Megamonas hypermegale ART12/1	Firmicutes		1	569	1857	2035	2255	570	915			2436, 2437	805, 806	805, 806	1434		501, 502
Mitsuokella multacida DSM 20544 (500635.8)	Bacteria	Bacteria; Firmicutes; Clostridia; Clostridiales; Veillonellaceae; Mitsuokella; Mitsuokella multacida; Mitsuokella multacida DSM 20544	Firmicutes		0			1651	146		568			1483	1129	1129	2000		898
Oxalobacter formigenes HOxBLS (556268.6)	Bacteria	Bacteria; Proteobacteria; Betaproteobacteria; Burkholderiales; Oxalobacteraceae; Oxalobacter; Oxalobacter formigenes; Oxalobacter formigenes HOxBLS	Proteobacteria		1	1921	1891	103, 2858	2585	1589				2244	2614	2614	2569		2196
Oxalobacter formigenes OXCC13 (556269.4)	Bacteria	Bacteria; Proteobacteria; Betaproteobacteria; Burkholderiales; Oxalobacteraceae; Oxalobacter; Oxalobacter formigenes; Oxalobacter formigenes OXCC13	Proteobacteria		1	671	645	1334, 2459	22	353				983	48	48	1230		932
Parabacteroides distasonis ATCC 8503 (435591.10)	Bacteria	Bacteria; Bacteroidetes; Bacteroidetes (class); Bacteroidales; Porphyromonadaceae; Parabacteroides.	Bacteroidetes		1	196	763	1640	1971	195			2177	161	656	656	3165		1769
Parabacteroides johnsonii DSM 18315 (537006.5)	Bacteria	Bacteria; Bacteroidetes/Chlorobi group; Bacteroidetes; Bacteroidia; Bacteroidales; Porphyromonadaceae; Parabacteroides; Parabacteroides johnsonii; Parabacteroides johnsonii DSM 18315	Bacteroidetes		1	3837	2298	20	2174	1673			1962	1555	1830, 1831	1830, 1831	695		2268
Parabacteroides merdae ATCC 43184 (411477.4)	Bacteria	Bacteria; Bacteroidetes/Chlorobi group; Bacteroidetes; Bacteroidia; Bacteroidales; Porphyromonadaceae; Parabacteroides; Parabacteroides merdae; Parabacteroides merdae ATCC 43184	Bacteroidetes		1	1287	2949	2315	707	1286			1887	1240	1955	1955	924		3205
Parabacteroides sp. D13 (563193.3)	Bacteria	Bacteria; Bacteroidetes/Chlorobi group; Bacteroidetes; Bacteroidia; Bacteroidales; Porphyromonadaceae; Parabacteroides; Parabacteroides sp. D13	Bacteroidetes		1	3923	1525	1166	3097	3924			2904	4331	1452	1452	147		3316
Parvimonas micra ATCC 33270 (411465.10)	Bacteria	Bacteria; Firmicutes; Clostridia; Clostridiales; Clostridiales incertae sedis; Clostridiales Family XI. Incertae Sedis; Parvimonas; Parvimonas micra; Parvimonas micra ATCC 33270	Firmicutes		0									1182	938	938	1380		1479
Pediococcus acidilactici 7_4 (563194.3)	Bacteria	Bacteria; Firmicutes; Bacilli; Lactobacillales; Lactobacillaceae; Pediococcus; Pediococcus acidilactici; Pediococcus acidilactici 7_4	Firmicutes		0			508				980			592	592	1703		667
Pediococcus acidilactici DSM 20284 (862514.3)	Bacteria	Bacteria; Firmicutes; Bacilli; Lactobacillales; Lactobacillaceae; Pediococcus; Pediococcus acidilactici; Pediococcus acidilactici DSM 20284	Firmicutes		0			344				1705			209	209	586		135
Phascolarctobacterium sp. YIT 12067 (626939.3)	Bacteria	Bacteria; Firmicutes; Negativicutes; Selenomonadales; Acidaminococcaceae; Phascolarctobacterium; Phascolarctobacterium sp. YIT 12067	Firmicutes		1	1344	1342	174	422	1343	795			1103	1640	1640	1822		1109
Prevotella copri DSM 18205 (537011.5)	Bacteria	Bacteria; Bacteroidetes/Chlorobi group; Bacteroidetes; Bacteroidia; Bacteroidales; Prevotellaceae; Prevotella; Prevotella copri; Prevotella copri DSM 18205	Bacteroidetes		1	2416, 3290	2467, 3087		1331, 3673	2417, 3291			1283, 4829		2169, 2995	2169, 2995	4994, 917		119, 3619
Prevotella salivae DSM 15606 (888832.3)	Bacteria	Bacteria; Bacteroidetes/Chlorobi group; Bacteroidetes; Bacteroidia; Bacteroidales; Prevotellaceae; Prevotella; Prevotella salivae; Prevotella salivae DSM 15606	Bacteroidetes		1	2339	2324		301	2340			2484		2433	2433	747		550
Proteus penneri ATCC 35198 (471881.3)	Bacteria	Bacteria; Proteobacteria; Gammaproteobacteria; Enterobacteriales; Enterobacteriaceae; Proteus; Proteus penneri; Proteus penneri ATCC 35198	Proteobacteria		1	1936	1934	2076	2817	1935	2352, 2353	2454, 2455			1233, 1234	1233, 1234	1217		739
Providencia alcalifaciens DSM 30120 (520999.6)	Bacteria	Bacteria; Proteobacteria; Gammaproteobacteria; Enterobacteriales; Enterobacteriaceae; Providencia; Providencia alcalifaciens; Providencia alcalifaciens DSM 30120	Proteobacteria		1	2172	2170	211	1144	2171	1922	3221			3364	3364	3350		3547
Providencia rettgeri DSM 1131 (521000.6)	Bacteria	Bacteria; Proteobacteria; Gammaproteobacteria; Enterobacteriales; Enterobacteriaceae; Providencia; Providencia rettgeri; Providencia rettgeri DSM 1131	Proteobacteria		1	1079	1081	4148	267	1080	3461	1488			1619	1619	1631		405
Providencia rustigianii DSM 4541 (500637.6)	Bacteria	Bacteria; Proteobacteria; Gammaproteobacteria; Enterobacteriales; Enterobacteriaceae; Providencia; Providencia rustigianii; Providencia rustigianii DSM 4541	Proteobacteria		1	1988, 6378	1990, 6376	447, 6644	4902, 530	1989, 6377	5479, 877	1445, 7130			52, 7030	52, 7030	41, 7041		2152, 6214
Providencia stuartii ATCC 25827 (471874.6)	Bacteria	Bacteria; Proteobacteria; Gammaproteobacteria; Enterobacteriales; Enterobacteriaceae; Providencia; Providencia stuartii; Providencia stuartii ATCC 25827	Proteobacteria		1	2707	2705	4149	18	2706	3642	3441			3198	3198	3210		2506
Ralstonia sp. 5_7_47FAA (658664.3)	Bacteria	Bacteria; Proteobacteria; Betaproteobacteria; Burkholderiales; Burkholderiaceae; Ralstonia; Ralstonia sp. 5_7_47FAA	Proteobacteria		1	2730	2805	1719, 1981, 381	3298	3006				1607	2930	2930	1524		4527
Roseburia intestinalis L1-82 (536231.5)	Bacteria	Bacteria; Firmicutes; Clostridia; Clostridiales; Lachnospiraceae; Roseburia; Roseburia intestinalis; Roseburia intestinalis L1-82	Firmicutes		1	2325	2327		3240	2326				189	504	504	832		3065
Roseburia inulinivorans DSM 16841 (622312.4)	Bacteria	Bacteria; Firmicutes; Clostridia; Clostridiales; Lachnospiraceae; Roseburia; Roseburia inulinivorans; Roseburia inulinivorans DSM 16841	Firmicutes		0				1241					709			3280		29
Ruminococcaceae bacterium D16 (552398.3)	Bacteria	Bacteria; Firmicutes; Clostridia; Clostridiales; Ruminococcaceae; unclassified Ruminococcaceae; Ruminococcaceae bacterium D16	Firmicutes		0			2128	2123					1810	1809	1809	1159		770
Ruminococcus bromii L2-63 (657321.5)	Bacteria	Bacteria; Firmicutes; Clostridia; Clostridiales; Ruminococcaceae; Ruminococcus; Ruminococcus bromii; Ruminococcus bromii L2-63	Firmicutes		0				2016		1990			1252			1937		1274
Ruminococcus gnavus ATCC 29149 (411470.6)	Bacteria	Bacteria; Firmicutes; Clostridia; Clostridiales; Ruminococcaceae; Ruminococcus; Ruminococcus gnavus; Ruminococcus gnavus ATCC 29149	Firmicutes		0				1748					2592	2594	2594	2166		431
Ruminococcus lactaris ATCC 29176 (471875.6)	Bacteria	Bacteria; Firmicutes; Clostridia; Clostridiales; Ruminococcaceae; Ruminococcus; Ruminococcus lactaris; Ruminococcus lactaris ATCC 29176	Firmicutes		1	2070		1368	1900	2069				1302	1301	1301	906		485
Ruminococcus obeum A2-162 (657314.3)	Bacteria	Bacteria; Firmicutes; Clostridia; Clostridiales; Ruminococcaceae; Ruminococcus; Ruminococcus obeum; Ruminococcus obeum A2-162	Firmicutes		0			175	3003					2918	2920	2920	2461		2322
Ruminococcus sp. 18P13 (213810.4)	Bacteria	Bacteria; Firmicutes; Clostridia; Clostridiales; Ruminococcaceae; Ruminococcus; Ruminococcus sp. 18P13	Firmicutes		0									145			1826		141
Ruminococcus sp. 5_1_39BFAA (457412.4)	Bacteria	Bacteria; Firmicutes; Clostridia; Clostridiales; Ruminococcaceae; Ruminococcus; Ruminococcus sp. 5_1_39BFAA	Firmicutes		1	903		603	1247	902	1314			1232	1233	1233	5		1168
Ruminococcus sp. SR1/5 (657323.3)	Bacteria	Bacteria; Firmicutes; Clostridia; Clostridiales; Ruminococcaceae; Ruminococcus; Ruminococcus sp. SR1/5	Firmicutes		1	2017		2310, 3287, 3288	2814	2016				215	212	212	370		814
Ruminococcus torques ATCC 27756 (411460.6)	Bacteria	Bacteria; Firmicutes; Clostridia; Clostridiales; Ruminococcaceae; Ruminococcus; Ruminococcus torques; Ruminococcus torques ATCC 27756	Firmicutes		1	1745	1743		240	1744				1889, 2450	2447	2447	151		1324
Ruminococcus torques L2-14 (657313.3)	Bacteria	Bacteria; Firmicutes; Clostridia; Clostridiales; Ruminococcaceae; Ruminococcus; Ruminococcus torques; Ruminococcus torques L2-14	Firmicutes		1	2006		2330	1767	2005				23	22	22	1875		1589
Salmonella enterica subsp. enterica serovar Typhimurium str. (946034.3)	Bacteria	Bacteria; Proteobacteria; Gammaproteobacteria; Enterobacteriales; Enterobacteriaceae; Salmonella; Salmonella enterica; Salmonella enterica subsp. enterica; Salmonella enterica subsp. enterica serovar Typhimurium; AERV00000000.gb Salmonella enterica subsp. enterica serovar Typhimurium str.	Proteobacteria		1	4454	4452	2070, 4052	1469	4453	1708	3661			363	363	358		4498
Streptococcus anginosus 1_2_62CV (742820.3)	Bacteria	Bacteria; Firmicutes; Bacilli; Lactobacillales; Streptococcaceae; Streptococcus; Streptococcus anginosus group; Streptococcus anginosus; Streptococcus anginosus 1_2_62CV	Firmicutes		0			552				404			329	328	1011		577
Streptococcus equinus ATCC 9812 (525379.3)	Bacteria	Bacteria; Firmicutes; Bacilli; Lactobacillales; Streptococcaceae; Streptococcus; Streptococcus equinus; Streptococcus equinus ATCC 9812	Firmicutes		0		1618	1573	1543			115			89	90	17		579
[truncated: 8 more rows]

## Sheet: Table S8
Supplementary Table 8. Pyridoxine biosynthesis subsystem, HGM genomes. PEG numbers of each functional role found in the subsystem for the 256 HGM genomes.
Organism	Domain	Taxonomy	Phylum	Notes	Prediction	dxs	gapA	PdxB	PdxF	PdxA	PdxJ	PdxH	PdxK	PdxT	PdxS		Functional role abbreviation	Full functional role name
[truncated: 256 more rows]

## Sheet: Table S9
Supplementary Table 9. Riboflavin biosynthesis subsystem, HGM genomes. PEG numbers of each functional role found in the subsystem for the 256 HGM genomes.
[truncated: 257 more rows]

[truncated: 9 more sheets: Table S10, Table S11, Table S12, Table S13, Table S14, Table S15, Table S16, Table S17, Table S18]
